# Supplementary material for: Wastewater surveillance of SARS-CoV-2 from aircraft to citywide monitoring
Source: Nat Commun. 2025 Jun 2;16:5125. doi: 10.1038/s41467-025-60490-1 (PMC12130461; doi:10.1038/s41467-025-60490-1)
Supplement: Supplementary file 4 — Source Data [file 41467_2025_60490_MOESM4_ESM.xlsx]

## Sheet: Figure 1
Figure 1a				Figure 1b				Figure 1c
week	N-gene copy number/PMMoV-gene copy number x10^4			week	N-gene copy number/PMMoV-gene copy number x10^4			week	N-gene copy number/PMMoV-gene copy number x10^4
	Mean	SD			Mean	SD			Mean	SD
2	5.51	2.75		2	0.361023	0.271279		1	33.1146	12.6234
3	No sample			3	2.65664	1.76494		2	3.63625	1.26864
4	0	0		4	0.168366	0.0534056		3	1.30924	0.128092
5	0.78	0.39		5	0.341345	0.0775543		4	10.5284	3.2832
6	0.16	0.02		6	6.34923	2.68508		5	13.5255	6.76276
7	0.01	0.01		7	2.32422	0.566376		6	10.9584	4.33177
8	12.3	6.15		8	2.88271	2.50923		7	6.0256	3.03192
9	0	0		9	3.99752	0.420031		8	3.24891	2.00712
10	1.25	0.33		10	1.69717	0.992473		9	6.82074	3.06378
11	No sample			11	11.1115	3.48093		10	20.658	1.80655
12	1.1	0.51		12	7.24992	6.69215		11	19.2589	1.73703
13	2.73	0.27		13	2.61432	0.369375		12	11.5484	3.02161
14	1.6	0.83		14	0.718166	0.52481		13	8.79228	2.60143
15	1.83	0.9		15	0.364006	0.298577		14	15.6983	1.30089
16	15.66	4.92		16	3.7894	1.46835		15	44.6119	20.6476
17	12.62	3.21		17	19.9496	8.88977		16	22.8322	2.99406
18	0.12	0.05		18	0.971403	0.107176		17	62.3472	7.39349
				19	2.16111	0.467935		18	17.5137	4.29509
				20	2.31994	0.687546		19	16.0532	6.98137
				21	1.86114	0.641345		20	21.4698	4.41338
				22	1.09694	0.922473		21	6.32988	2.45386
								22	7.65486	4.37571

## Sheet: Figure 2
Figure 2a				Figure 2b
week	Total N-gene copy number normalized to PMMoV/week			week	Total N-gene copy number normalized to PMMoV/week
	Mean	SD			Henriksdal	Broma	Kappala
1	36600000000000	1300000000000		1-2023	9350000000000	12000000000000	36600000000000
2	3490000000000	430000000000		2	9870000000000	18100000000000	3490000000000
3	360000000000	86500000000		3	2520000000000	2940000000000	360000000000
4	14500000000000	9890000000000		4	12500000000000	10000000000000	14500000000000
5	13300000000000	4330000000000		5	21900000000000	6390000000000	13300000000000
6	16700000000000	1650000000000		6	31600000000000	3510000000000	16700000000000
7	6760000000000	401000000000		7	16900000000000	3790000000000	6760000000000
8	1580000000000	159000000000		8	4720000000000	2090000000000	1580000000000
9	11300000000000	2810000000000		9	29900000000000	12200000000000	11300000000000
10	26200000000000	1880000000000		10	14800000000000	10800000000000	26200000000000
11	48900000000000	2880000000000		11	51900000000000	19200000000000	48900000000000
12	18500000000000	7950000000000		12	44900000000000	21600000000000	18500000000000
13	12700000000000	3010000000000		13	54700000000000	23000000000000	12700000000000
14	16600000000000	9300000000000		14	43500000000000	10700000000000	16600000000000
15	33900000000000	695000000000		15	32800000000000	17000000000000	33900000000000
16	30500000000000	1130000000000		16	31300000000000	13700000000000	30500000000000
17	15300000000000	1350000000000		17	84700000000000	18800000000000	15300000000000
18	19500000000000	4690000000000		18	36700000000000	7640000000000	19500000000000
19	9450000000000	6740000000000		19	74900000000000	28400000000000	9450000000000
20	43500000000000	3940000000000		20	63000000000000	42600000000000	43500000000000
21	9910000000000	178000000000		21	27300000000000	7320000000000	9910000000000
22	11900000000000	2330000000000		22	6520000000000	12200000000000	11900000000000

## Sheet: Figure 3 and S7
week	10	10	10	10	11	12	12	12	10	10	10	10	10	10	10	11	11	11	11	11	11	11	11	11	12	12	12	12	12	12	12	12	13	13	13	13	13	13	13	13	13	14	14	14	14	14	14	14	14
site	Aircraft	Terminal 5	Måby	Henriskdal	Terminal 5	Aircraft	Terminal 5	Måby	Stockholm	Malmö	Sickla	Hässelby	Jarva	Riksby	Käppala	Måby	Stockholm	Malmö	Henriskdal	Sickla	Hässelby	Jarva	Riksby	Käppala	Stockholm	Malmö	Henriskdal	Sickla	Hässelby	Jarva	Riksby	Käppala	Aircraft	Terminal 5	Stockholm	Henriskdal	Sickla	Hässelby	Jarva	Riksby	Käppala	Terminal 5	Stockholm	Henriskdal	Sickla	Hässelby	Jarva	Riksby	Käppala
B.1-like(19)	0	0	0	0	0	0	0	0	0	0	0	0	0	0	0	0	0	0	0	0	0	0	0	0	0	0	0	0	0	0	0	0	0	0	0	0	0	0	0	0	0	0	0	0	0	0	0	0	0
B.47	0	0	0	0	0	0	0	0	0	0	0	0	0	0	0	0	0	0	0	0	0	0	0	0	0	0	0	0	0	0	0	0	0	0	0	0	0	0	0	0	0	0	0	0	0	0	0	0	0
BA.1.3	0	0	0	0	0	0	0	0	0	0	0	0	0	0	0	0	0	0	0	0	0	0	0	0	0	0	0	0	0	0	0	0	0	0	0	0	0	0	0	0	0	0	0	0	0	0	0	0	0
BA.2	0	0	0	0	0	0	0	0	0	0	0	0	0	0	0	0	0	0.00183589	0	0	0.00296442	0	0	0	0	0	0	0	0	0	0	0	0	0	0	0	0	0	0	0	0	0	0	0	0	0	0	0	0
BA.2.1	0	0	0	0	0	0	0	0	0	0	0	0	0	0	0	0	0	0	0	0	0	0	0	0	0	0	0	0	0	0	0	0	0	0	0	0	0	0	0	0	0	0	0	0	0	0	0	0	0
BA.2.10.3	0	0	0	0	0	0	0	0	0	0	0	0	0	0	0	0	0	0	0	0	0	0	0	0	0	0	0	0	0	0	0	0	0	0	0	0	0	0	0	0	0	0	0	0	0	0	0	0	0
BA.2.10.4	0	0	0	0	0	0	0	0	0	0	0	0	0	0	0	0	0	0	0	0	0	0	0	0	0	0	0	0	0	0	0	0.00100924	0	0	0	0	0	0	0	0	0	0	0	0	0	0	0	0	0
BA.2.11	0	0	0	0	0	0	0	0	0	0	0	0	0.0018276	0	0	0	0	0.00344212	0	0	0.0019749	0	0	0	0	0	0	0	0	0	0	0.00137601	0	0	0	0	0	0	0	0	0	0	0	0	0	0	0	0	0
BA.2.20	0	0	0	0	0	0	0	0	0	0	0	0	0	0	0	0	0	0	0	0	0	0	0	0	0	0	0	0	0	0	0	0	0	0	0	0	0	0	0	0	0	0	0	0	0	0	0	0	0
BA.2.24	0	0	0	0	0	0	0	0	0	0	0	0	0	0	0	0	0	0	0	0	0	0	0	0	0	0	0	0	0	0	0	0	0	0	0	0	0	0	0	0	0	0	0	0	0	0	0	0	0
BA.2.27	0	0	0	0	0	0	0	0	0	0	0	0	0	0	0	0	0	0	0	0	0	0	0	0	0	0	0	0	0	0	0	0	0	0	0	0	0	0	0	0	0	0	0	0	0	0	0	0	0
BA.2.3	0	0	0	0	0	0	0	0	0	0	0	0	0	0	0	0	0	0	0	0	0	0	0	0	0	0	0	0	0	0	0	0	0	0	0	0	0	0	0	0	0	0	0	0	0	0	0	0	0
BA.2.3.10	0	0	0	0	0	0	0	0	0	0	0	0	0	0	0	0	0	0	0	0	0	0	0	0	0	0	0	0	0	0	0	0	0	0	0	0	0	0	0	0	0	0	0	0	0	0	0	0	0
BA.2.3.16	0	0	0	0	0	0	0	0	0	0	0	0	0	0	0	0	0	0	0	0	0	0	0	0	0	0	0	0	0	0	0	0	0	0	0	0	0	0	0	0	0	0	0	0	0	0	0	0	0
BA.2.30	0	0	0	0	0	0	0	0	0	0	0	0	0	0	0	0	0	0	0	0	0	0	0	0	0	0	0	0	0	0	0	0	0	0	0.00278155	0	0	0	0	0	0	0	0	0	0	0	0	0	0
BA.2.35	0	0	0	0	0	0	0	0	0	0	0	0	0	0	0	0	0	0	0	0	0	0	0	0	0	0	0	0	0	0	0	0	0	0	0	0	0	0	0	0	0	0	0	0	0	0	0	0	0
BA.2.38.2	0	0	0	0	0	0	0	0	0	0	0	0	0	0	0	0	0	0	0	0	0	0	0	0	0	0	0	0	0	0	0	0	0	0	0	0	0	0	0	0	0	0	0	0	0	0	0	0	0
BA.2.48	0	0	0	0	0	0	0	0	0	0	0	0	0	0	0	0	0	0	0	0	0	0	0	0	0	0	0	0	0	0	0	0	0	0	0	0	0	0	0	0	0	0	0	0	0	0	0	0	0
BA.2.56	0	0	0	0	0	0	0	0	0	0	0	0	0	0	0	0	0	0.00576888	0	0	0	0	0	0	0	0	0	0	0	0	0	0	0	0	0	0	0	0	0	0	0	0	0	0	0	0	0	0	0
BA.2.57	0	0	0	0	0	0	0	0	0	0	0	0	0	0	0	0	0	0	0	0	0	0	0	0	0	0	0	0	0	0	0	0	0	0	0	0	0	0	0	0	0	0	0	0	0	0	0	0	0
BA.2.58	0	0	0	0	0	0	0	0	0	0	0	0	0	0	0	0	0	0	0	0	0	0	0	0	0	0	0	0	0	0	0	0	0	0	0	0	0	0	0	0	0	0	0	0	0	0	0	0	0
BA.2.59	0	0	0	0	0	0	0	0	0	0	0	0	0	0	0	0	0	0	0	0	0	0	0	0	0	0	0	0	0	0	0	0	0	0	0	0	0	0	0	0	0	0	0	0	0	0	0	0	0
BA.2.73	0	0	0	0	0	0	0	0	0	0	0	0	0	0	0	0	0	0	0	0	0	0	0	0	0	0	0	0	0	0	0	0.00386834	0	0	0	0	0	0	0	0	0	0	0	0	0	0	0	0	0
BA.2.74	0	0	0	0	0	0	0	0	0	0	0	0	0	0	0	0	0	0	0	0	0	0	0	0	0	0	0	0	0	0	0	0	0	0	0	0	0	0	0	0	0	0	0	0	0	0	0	0	0
BA.2.75-like(1)	0	0	0	0	0	0	0	0	0	0	0	0	0	0	0	0	0	0	0	0	0	0	0	0	0	0	0	0	0	0	0	0	0	0	0	0	0	0	0	0	0	0	0	0	0	0	0	0	0
BA.2.75-like(2)	0	0	0	0	0	0	0	0	0	0	0	0	0	0	0	0	0	0	0	0	0	0	0	0	0	0	0	0	0	0	0	0	0	0	0	0	0	0	0	0	0	0	0	0	0	0	0	0	0
BA.2.75.5	0	0	0	0	0	0	0	0	0	0	0	0	0	0	0	0	0	0	0	0	0	0	0	0	0	0	0	0	0	0	0	0	0	0	0	0	0	0	0	0	0	0	0	0	0	0	0	0	0
BA.2.75.6	0	0	0	0	0	0	0	0	0	0	0	0	0	0	0	0	0	0	0	0	0	0	0	0	0	0	0	0	0	0	0	0	0	0	0	0	0	0	0	0	0	0	0	0	0	0	0	0	0
BA.2.75.7	0	0	0	0	0	0	0	0	0	0	0	0	0	0	0	0	0	0	0	0	0	0	0	0	0	0	0	0	0	0	0	0	0	0	0	0	0	0	0	0	0	0	0	0	0	0	0	0	0
BA.2.75.9	0	0	0	0	0	0	0	0	0	0	0	0	0	0	0	0	0	0	0	0	0	0	0	0	0	0	0	0	0	0	0	0	0	0	0	0	0	0	0	0	0	0	0	0	0	0	0	0	0
BA.2.76	0	0	0	0	0	0	0	0	0	0	0	0	0	0	0	0	0	0	0	0	0	0	0	0	0	0	0	0	0	0	0	0	0	0	0	0	0	0	0	0	0	0	0	0	0	0	0	0	0
BA.2.78	0	0	0	0	0	0	0	0	0	0	0	0	0	0	0	0	0	0	0	0	0	0	0	0.005001	0	0	0	0	0	0	0	0	0	0	0	0	0	0	0	0	0	0	0	0	0	0	0	0	0
BA.2.79	0	0	0	0	0	0	0	0	0	0.0028379	0	0	0	0	0	0	0	0	0	0	0	0	0	0	0	0	0	0	0	0	0	0	0	0	0	0	0	0	0	0	0	0	0	0	0	0	0	0	0
BA.2.79.1	0	0	0	0	0	0	0	0	0	0	0	0	0	0	0	0	0	0	0	0	0	0	0	0	0	0	0	0	0	0	0	0	0	0	0	0	0	0	0	0	0	0	0	0	0	0	0	0	0
BA.2.8	0	0	0	0	0	0	0	0	0	0	0	0	0	0	0	0	0	0	0	0	0	0	0	0	0	0	0	0	0	0	0	0	0	0	0	0	0	0	0	0	0	0	0	0	0	0	0	0	0
BA.2.82	0	0	0	0	0	0	0	0	0	0	0	0	0	0	0	0	0	0	0	0	0	0	0	0	0	0	0	0	0	0	0	0	0	0	0	0	0	0	0	0	0	0	0	0	0	0	0	0	0
BA.2.83	0	0	0	0	0	0.002294	0	0	0	0	0	0	0	0	0	0	0	0	0	0	0	0	0	0	0	0	0	0	0	0	0	0	0	0	0	0	0	0	0	0	0	0	0	0	0	0	0	0	0
BA.3	0	0	0	0.00124616	0	0	0	0	0	0	0.00189066	0.00124781	0	0	0.00195825	0	0	0	0	0	0.00240658	0	0	0	0	0	0	0.00204964	0	0	0	0	0	0.002298	0	0.0010395	0	0	0	0	0	0	0	0	0	0	0	0.00203861	0
BA.4.1.3	0	0	0	0	0	0	0	0	0	0	0	0	0	0	0	0	0	0	0	0	0.0012253	0	0	0	0	0	0	0	0	0	0	0	0	0	0	0	0	0	0	0	0	0	0	0	0	0	0	0	0
BA.4.1.8	0	0	0	0	0	0	0	0	0.00129553	0	0	0	0	0	0	0	0	0	0	0	0	0	0	0.00105764	0	0	0	0	0	0	0	0	0	0	0	0	0	0	0	0	0	0	0	0	0	0	0	0	0
BA.4.1.9	0	0	0	0	0	0	0	0	0	0	0	0	0	0	0	0	0	0	0	0	0	0	0	0	0	0	0	0	0	0	0	0	0	0	0	0	0	0	0	0	0	0	0	0	0	0	0	0	0
BA.4.2	0	0	0	0	0	0	0	0	0	0	0	0	0	0	0	0	0	0	0	0	0.0025493	0	0	0	0	0	0	0	0	0	0	0	0	0	0	0	0	0	0	0	0	0	0	0	0	0	0	0	0
BA.4.6	0	0	0	0	0	0	0	0	0	0	0	0	0	0	0	0	0	0	0	0	0	0	0	0	0	0	0	0	0	0	0	0	0	0	0	0	0	0	0	0	0	0	0	0	0	0	0	0	0
BA.4.8	0	0	0	0	0	0	0	0	0	0	0	0	0	0	0	0	0	0	0	0	0	0	0	0	0	0	0	0	0	0	0	0	0	0	0	0	0	0	0	0	0	0	0	0	0	0	0	0	0
BA.5	0	0	0	0	0.0063957	0	0.0327673	0	0	0	0.0084546	0	0	0	0	0	0	0	0	0	0.0145521	0	0	0	0	0	0	0	0	0	0	0	0	0	0	0	0	0	0	0	0	0	0	0	0	0	0	0	0
BA.5.1.12	0	0	0	0	0	0	0	0	0	0	0	0	0	0	0	0	0	0	0	0	0	0	0	0	0	0	0	0	0	0	0	0	0	0	0	0	0	0	0	0	0	0	0	0	0	0	0	0	0
BA.5.1.14	0	0	0	0	0	0	0	0	0	0	0.00286058	0	0	0	0	0	0	0	0	0	0	0	0	0	0	0	0	0	0	0	0	0	0	0	0	0	0	0	0	0	0	0	0	0	0	0	0	0	0
BA.5.1.21	0	0	0	0	0	0	0	0	0	0	0	0	0	0	0	0	0	0	0	0	0	0	0	0	0	0	0	0	0	0	0	0	0	0	0	0	0	0	0	0	0	0	0	0	0	0	0	0	0
BA.5.1.24	0	0	0	0	0	0	0	0	0	0	0	0	0	0	0	0	0	0	0	0	0	0	0	0	0	0	0	0	0	0	0	0	0	0	0	0	0	0	0	0	0	0	0	0	0	0	0	0	0
BA.5.1.25	0	0	0	0	0	0	0	0	0	0	0	0	0	0	0	0	0	0	0	0	0	0	0	0	0	0	0	0	0	0	0	0	0	0	0	0	0	0	0	0	0	0	0	0	0	0	0	0	0
BA.5.1.26	0	0	0	0.0018318	0	0	0	0	0	0	0.00153257	0	0	0	0	0	0	0	0	0	0	0.00142725	0	0	0	0	0	0	0	0	0	0	0	0	0	0	0	0	0	0	0	0	0	0	0	0	0	0	0
BA.5.1.28	0	0	0	0	0	0	0	0	0	0	0.00117463	0	0	0	0	0	0	0	0	0	0	0	0	0	0	0	0	0	0	0	0	0	0	0	0	0	0	0	0	0	0	0	0	0	0	0	0	0	0
BA.5.1.29	0	0	0	0	0	0	0	0	0	0	0	0	0	0	0	0	0	0	0	0	0	0	0	0	0	0	0	0	0	0	0	0	0	0	0	0	0	0	0	0	0	0	0	0	0	0	0	0	0
BA.5.1.30	0	0	0	0	0	0	0	0	0	0	0.00315355	0	0	0	0	0	0	0	0	0	0	0	0	0	0	0	0	0	0	0	0	0	0	0	0	0	0	0	0	0	0	0	0	0	0	0	0	0	0
BA.5.1.33	0	0	0	0	0	0	0	0	0	0	0.00131555	0	0	0	0	0	0	0	0.0024843	0	0	0.00260221	0	0	0	0	0	0	0	0	0	0	0	0	0	0	0	0	0	0	0	0	0	0	0	0	0	0	0
BA.5.1.34	0	0	0	0	0	0	0	0	0	0	0	0	0	0	0	0	0	0	0	0	0	0	0	0	0	0	0	0	0	0	0	0	0	0	0	0	0	0	0	0	0	0	0	0	0	0	0	0	0
BA.5.1.36	0	0	0	0	0	0	0	0	0	0	0	0	0	0	0	0	0	0	0	0	0	0	0	0	0	0	0	0	0	0	0	0	0	0	0	0	0	0	0	0	0	0	0	0	0	0	0	0	0
BA.5.1.38	0	0	0	0	0	0	0	0	0	0	0	0	0	0	0	0	0	0	0	0	0	0	0	0	0	0	0	0	0	0	0	0	0	0	0	0	0	0	0	0	0	0	0	0	0	0	0	0	0
BA.5.11	0	0	0	0.00359978	0	0	0	0	0	0	0	0	0	0	0	0	0	0	0	0	0	0	0	0	0	0	0	0	0	0	0	0	0	0	0	0	0	0	0	0	0	0	0	0	0	0	0	0	0
BA.5.12	0	0	0	0	0	0	0	0	0	0	0	0	0	0	0	0	0	0	0	0	0	0	0	0	0	0	0	0	0	0	0	0	0	0	0	0	0	0	0	0	0	0	0	0	0	0	0	0	0
BA.5.2.13	0	0	0	0	0	0	0	0	0	0	0	0	0	0	0	0	0	0	0	0	0	0	0	0	0	0	0	0	0	0	0	0	0	0	0	0	0	0	0	0	0	0	0	0	0	0	0	0	0
BA.5.2.25	0	0	0	0	0	0	0	0	0	0	0	0	0	0	0	0	0	0	0	0	0	0	0	0	0	0	0	0	0	0	0	0	0	0	0	0	0	0	0	0	0	0	0	0	0	0	0	0	0
BA.5.2.43	0	0	0	0	0	0	0	0	0	0	0	0	0	0	0	0	0	0	0	0	0	0	0	0	0	0	0	0	0	0	0	0	0	0	0	0	0	0	0	0	0	0	0	0	0	0	0	0	0
BA.5.2.46	0	0	0	0	0	0	0	0	0	0	0	0	0	0	0.00178584	0	0	0	0	0	0	0	0	0	0	0	0	0	0	0	0	0	0	0	0	0	0	0	0	0	0	0	0	0	0	0	0	0	0
BA.5.2.51	0	0	0	0	0	0	0	0	0	0	0	0	0	0	0	0	0	0	0	0	0	0	0	0	0	0	0	0	0	0	0	0	0	0	0	0	0	0	0	0	0	0	0	0	0	0	0	0	0
BA.5.2.54	0	0	0	0	0	0	0	0	0	0	0	0	0	0	0	0	0	0	0	0	0	0	0	0	0	0	0	0	0	0	0	0	0	0	0	0	0	0	0	0	0	0	0	0	0	0	0	0	0
BA.5.2.9	0	0	0	0	0	0	0	0	0	0	0	0	0	0	0	0	0	0	0	0	0	0	0	0	0	0	0	0	0	0	0	0	0	0	0	0	0	0	0	0	0	0	0	0	0	0	0	0	0
BA.5.3.1	0	0	0	0	0	0	0	0	0	0	0	0	0	0	0	0	0	0	0	0	0	0	0	0	0	0	0	0	0	0	0	0.00440788	0	0	0	0	0	0	0	0	0	0	0	0	0	0	0	0	0
BA.5.3.1-like(1)	0	0	0	0	0	0	0	0	0	0	0	0	0	0	0	0	0	0	0	0	0	0	0	0	0	0	0	0	0	0	0	0	0	0	0	0	0	0	0	0	0	0	0	0	0	0	0	0	0
BA.5.5.1	0	0	0	0	0	0	0	0	0	0	0.0047366	0	0	0	0	0	0	0	0	0	0	0	0	0	0	0	0	0	0	0	0	0	0	0	0	0	0	0	0	0	0	0	0	0	0	0	0	0	0
BA.5.5.2	0	0	0	0	0.00148736	0	0	0	0	0	0	0	0	0	0	0	0	0	0	0	0	0	0	0	0	0	0	0	0	0	0	0	0	0	0	0	0	0	0	0	0	0	0	0	0	0	0	0	0
BE.1	0	0	0	0	0	0	0	0	0	0	0	0	0	0	0	0	0	0	0	0	0	0	0	0	0	0	0	0	0	0	0	0	0	0	0	0	0	0	0	0	0	0	0	0	0	0	0	0	0
BE.1.1	0	0	0	0	0	0	0	0	0.00215711	0	0	0	0	0	0	0	0	0	0	0	0	0	0	0	0	0	0	0	0	0	0	0	0	0	0	0	0	0	0	0	0	0	0	0	0	0	0	0	0
BE.1.1.1	0	0	0	0	0	0	0	0	0	0.00696925	0	0.00589685	0	0	0	0	0	0	0	0	0	0	0	0	0	0	0	0	0	0	0	0	0	0	0	0	0	0	0	0	0	0	0	0	0	0	0	0	0
BE.1.2	0	0	0	0	0	0	0	0	0	0	0	0.00399935	0	0	0	0	0	0	0	0	0	0	0	0	0	0	0	0	0	0	0	0	0	0	0	0	0	0	0	0	0	0	0	0	0	0	0	0	0
BE.1.3	0	0	0	0	0	0	0	0	0	0	0	0	0	0	0	0	0	0	0	0	0	0	0	0	0	0	0	0	0	0	0	0	0	0	0	0	0	0	0	0	0	0	0	0	0	0	0	0	0
BE.1.4	0	0	0	0	0	0	0	0	0	0	0	0	0	0	0	0	0	0	0	0	0	0	0	0	0	0	0	0	0	0	0	0	0	0	0	0	0	0	0	0	0	0	0	0	0	0	0	0	0
BE.1.4.2	0	0	0	0	0	0	0	0	0	0	0	0	0	0	0	0	0	0	0	0	0	0	0	0	0	0	0	0	0	0	0	0	0	0	0	0	0	0	0	0	0	0	0	0	0	0	0	0	0
BE.10	0	0	0	0	0	0	0	0	0	0	0	0	0	0	0	0	0	0	0	0	0	0	0	0	0	0	0	0	0	0	0	0	0	0	0	0	0	0	0	0	0	0	0	0	0	0	0	0	0
BE.2	0	0	0	0	0	0	0	0	0	0	0	0	0	0	0	0	0	0	0	0	0	0	0	0	0	0	0	0	0	0	0	0	0	0	0	0	0	0	0	0	0	0	0	0	0	0	0	0	0
BE.3	0	0	0	0	0	0	0	0	0	0	0	0	0	0	0	0	0	0	0	0	0	0	0	0	0	0	0	0	0	0	0	0	0	0	0	0	0	0	0	0	0	0	0	0	0	0	0	0	0
BE.4.2	0	0	0	0	0	0	0	0	0	0	0	0.001118	0	0	0	0	0	0	0	0	0	0	0	0	0	0	0	0	0	0	0	0	0	0	0	0	0	0	0	0	0	0	0	0	0	0	0	0	0
BE.5	0	0	0	0	0	0	0	0	0	0	0	0	0	0	0	0	0	0	0	0	0	0	0	0	0	0	0	0	0	0	0	0	0	0	0	0	0	0	0	0	0	0	0	0	0	0	0	0	0
BE.7	0	0	0	0	0	0	0	0	0	0	0	0	0	0	0	0	0	0	0	0	0	0	0	0	0	0	0	0	0	0	0	0	0	0	0	0	0	0	0	0	0	0	0	0	0	0	0	0	0
BE.8	0	0	0	0	0	0	0	0	0	0	0	0	0	0	0	0	0	0	0	0	0	0	0	0.00124338	0	0	0	0	0	0	0	0	0	0	0	0	0	0	0	0	0	0	0	0	0	0	0	0.00265437	0
BF.11	0	0	0	0	0	0	0	0	0	0	0	0	0	0	0	0	0	0	0	0	0	0	0	0	0	0	0	0	0	0	0	0	0	0	0	0	0	0	0	0	0	0	0	0	0	0	0	0	0
BF.11.1	0	0	0	0	0	0	0	0	0	0	0	0	0	0	0	0	0	0	0	0	0	0	0	0	0	0	0	0	0	0	0	0	0	0	0	0	0	0	0	0	0	0	0	0	0	0	0	0	0
BF.11.2	0	0	0	0	0	0	0	0	0	0	0	0	0	0	0	0	0	0	0	0	0	0	0	0	0	0	0	0	0	0	0	0	0	0	0	0	0	0	0	0	0	0	0	0	0	0	0	0	0
BF.11.4	0	0	0	0	0	0	0	0	0	0	0	0	0	0	0	0	0	0	0	0	0	0	0	0	0	0	0	0	0	0	0	0	0	0	0	0	0	0	0	0	0	0	0	0	0	0	0	0	0
BF.11.5	0.0322581	0	0	0	0	0	0	0	0	0	0	0	0	0	0	0	0	0	0	0	0	0	0	0	0	0	0	0	0	0	0	0	0	0	0	0	0	0	0	0	0	0	0	0	0	0	0	0	0
BF.14	0	0	0	0	0	0	0	0	0	0	0	0	0	0	0	0	0	0	0	0	0	0	0	0	0	0	0	0	0	0	0	0	0	0	0	0	0	0	0	0	0	0	0	0	0	0	0	0	0
BF.3	0	0	0	0	0	0	0	0	0	0	0	0	0	0	0	0	0	0	0	0	0	0	0	0	0	0	0	0	0	0	0	0	0	0	0	0	0	0	0	0	0	0	0	0	0	0	0	0	0
BF.3.1	0	0	0	0	0	0	0	0	0	0	0	0	0	0	0	0	0	0	0	0	0	0	0	0	0	0	0	0	0	0	0	0	0	0	0	0	0	0	0	0	0	0	0	0	0	0	0	0	0
BF.38	0	0	0	0	0	0	0	0	0	0	0	0	0	0	0	0	0	0	0	0	0	0	0	0	0	0	0	0	0	0	0	0	0	0	0	0	0	0	0	0	0	0	0	0	0	0	0	0	0
BF.41	0	0	0	0	0	0	0	0	0	0	0	0	0	0	0	0	0	0	0	0	0	0	0	0	0	0	0	0	0	0	0	0	0	0	0	0	0	0	0	0	0	0	0	0	0	0	0	0	0
BF.5.1	0	0	0	0	0	0	0	0	0	0	0	0	0	0	0	0	0	0	0	0	0	0	0	0	0	0	0	0	0	0	0	0	0	0	0	0	0	0	0	0	0	0	0	0	0	0	0	0	0
BF.7	0	0	0	0	0	0	0	0	0	0	0	0	0	0	0	0	0	0	0	0	0	0	0	0	0	0	0	0	0	0	0	0	0	0	0	0	0	0	0	0	0	0	0	0	0	0	0	0	0
BF.7.13	0	0	0	0	0	0	0	0	0	0	0	0	0	0	0	0	0	0	0	0	0	0	0	0	0	0	0	0	0	0	0	0	0	0	0	0	0	0	0	0	0	0	0	0	0	0	0	0	0
BF.7.13.2	0	0	0	0	0	0	0	0	0	0	0	0	0	0	0	0	0	0	0	0	0	0	0	0	0	0	0	0	0	0	0	0	0	0	0	0	0	0	0	0	0	0	0	0	0	0	0	0	0
BF.7.2	0	0	0	0	0	0	0	0	0	0	0	0	0	0	0	0	0	0	0	0	0	0	0	0	0	0	0	0	0	0	0	0	0	0	0	0	0	0	0	0	0	0	0	0	0	0	0	0	0
BF.7.20	0	0	0	0	0	0	0	0	0	0	0	0	0	0	0	0	0	0	0	0	0	0	0	0	0	0	0	0	0	0	0	0	0	0	0	0	0	0	0	0	0	0	0	0	0	0	0	0	0
BF.7.21	0	0	0	0	0	0	0	0	0	0	0	0	0	0	0	0	0	0	0	0	0	0	0	0	0	0	0	0	0	0	0	0	0	0	0	0	0	0	0	0	0	0	0	0	0	0	0	0	0
BF.7.22	0	0	0	0	0	0	0	0	0	0	0	0	0	0	0	0	0	0	0	0	0	0	0	0	0	0	0	0	0	0	0	0	0	0	0	0	0	0	0	0	0	0	0	0	0	0	0	0	0
BF.7.23	0	0	0	0	0	0	0	0	0	0	0	0	0	0	0	0	0	0	0	0	0	0	0	0	0	0	0	0	0	0	0	0	0	0	0	0	0	0	0	0	0	0	0	0	0	0	0	0	0
BF.7.26	0	0	0	0	0	0	0	0	0	0	0	0	0	0	0	0	0	0	0	0	0	0	0	0	0	0	0	0	0	0	0	0	0	0	0	0	0	0	0	0	0	0	0	0	0	0	0	0	0
BF.7.27	0	0	0	0	0	0	0	0	0	0	0	0	0	0	0	0	0	0	0	0	0	0	0	0	0	0	0	0	0	0	0	0	0	0	0	0	0	0	0	0	0	0	0	0	0	0	0	0	0
BF.7.5	0	0	0	0	0	0	0.00101044	0	0	0	0	0	0	0	0	0	0	0	0	0	0	0	0	0	0	0	0	0	0	0	0	0	0	0	0	0	0	0	0	0	0	0	0	0	0	0	0	0	0
BF.7.5.1	0	0	0	0	0	0	0	0	0	0	0	0	0	0	0	0	0	0	0	0	0	0	0	0	0	0	0	0	0	0	0	0	0	0	0	0	0	0	0	0	0	0	0	0	0	0	0	0	0
BF.7.6	0	0	0	0	0	0	0	0	0	0	0	0	0	0	0	0	0	0	0	0	0	0	0	0	0	0	0	0	0	0	0	0	0	0	0	0	0	0	0	0	0	0	0	0	0	0	0	0	0
BF.7.7	0	0	0	0	0	0	0	0	0	0	0	0	0	0	0	0	0	0	0	0	0	0	0	0	0	0	0	0	0	0	0	0	0	0	0	0	0	0	0	0	0	0	0	0	0	0	0	0	0
BF.7.8	0	0	0	0	0	0	0	0	0	0	0	0	0	0	0	0	0	0	0	0	0	0	0	0	0	0	0	0	0	0	0	0	0	0	0	0	0	0	0	0	0	0	0	0	0	0	0	0	0
BM.1	0	0	0	0	0	0	0	0	0	0	0	0	0	0	0	0	0	0	0	0	0	0	0	0	0	0	0	0	0	0	0	0	0	0	0	0	0	0	0	0	0	0	0	0	0	0	0	0	0
BM.1.1	0	0	0	0	0	0	0	0	0	0	0	0	0	0	0	0	0	0	0	0	0	0	0	0	0	0	0	0	0	0	0	0	0	0	0	0	0	0	0	0	0	0	0	0	0	0	0	0	0
BM.1.1.1	0	0	0	0	0	0	0	0.00402564	0	0	0	0	0	0	0	0.0184873	0	0	0	0.00954701	0	0	0	0	0	0	0	0	0	0	0	0	0	0	0	0	0	0	0	0	0	0	0	0	0	0	0	0	0
BM.2	0	0	0	0	0	0	0	0	0	0	0	0	0	0	0	0	0	0	0	0	0	0	0	0	0	0	0	0	0	0	0	0	0	0	0	0	0	0	0	0	0	0	0	0	0	0	0	0	0
BM.2.1	0	0	0	0	0	0	0	0	0	0	0	0	0	0	0	0	0.00232964	0	0	0	0	0	0	0	0	0	0	0	0	0	0	0	0	0	0	0	0	0.00457143	0	0	0	0	0	0	0	0	0	0	0
BM.2.2	0	0	0	0	0	0	0	0	0	0	0	0	0	0	0	0	0	0	0	0	0	0	0	0	0	0	0	0	0	0	0	0	0	0	0	0	0	0	0	0	0	0	0	0	0	0	0	0	0
BM.3	0	0	0	0	0	0	0	0	0	0	0	0	0	0	0	0	0	0	0	0	0	0	0	0	0	0	0	0	0	0	0	0	0	0	0	0	0	0	0	0	0	0	0	0	0	0	0	0	0
BM.4	0	0	0	0	0	0	0	0	0	0	0	0	0	0	0	0	0	0	0	0	0	0	0	0	0	0	0	0	0	0	0	0	0	0	0	0	0	0	0	0	0	0	0	0	0	0	0	0	0
BM.4.1	0	0	0	0	0	0	0	0	0	0	0	0	0	0	0	0.00983483	0	0	0	0	0	0	0	0	0	0	0	0	0	0	0	0	0	0	0	0	0	0	0	0	0	0	0	0	0	0	0	0	0
BM.4.1-like	0	0	0	0	0	0	0	0	0	0	0	0	0	0	0	0	0	0	0	0	0	0	0	0	0	0	0	0	0	0	0	0	0	0	0	0	0	0	0	0	0	0	0	0	0	0	0	0	0
BM.4.1.1	0	0	0	0	0	0	0	0	0	0	0	0	0	0	0	0	0	0	0	0	0	0	0	0	0	0	0	0	0	0	0	0	0	0	0	0	0	0	0	0	0	0	0	0	0	0	0	0	0
BN.1	0	0	0	0	0	0	0.0309143	0	0	0	0	0	0	0	0	0	0	0	0	0	0	0	0	0	0	0	0	0	0	0	0	0	0	0	0	0	0	0	0	0	0	0	0	0	0	0	0	0	0
BN.1-like	0	0	0	0	0	0	0	0	0	0	0	0	0	0	0	0	0	0	0	0	0	0	0	0	0	0	0	0	0	0	0	0	0	0	0	0	0	0	0	0	0	0	0	0	0	0	0	0	0
BN.1.10	0	0	0	0	0	0	0	0	0	0	0	0	0	0	0	0	0	0.00276817	0	0	0	0	0	0	0	0	0	0	0	0	0	0	0	0	0	0	0	0	0	0	0	0	0	0	0	0	0	0	0
BN.1.2	0	0	0	0	0	0	0	0	0	0	0	0	0	0	0	0	0	0	0	0	0	0	0	0	0	0	0	0	0	0	0	0	0	0	0	0	0	0	0	0	0	0	0	0	0	0	0	0	0
BN.1.2-like	0	0	0	0	0	0	0	0	0	0	0	0	0	0	0	0	0	0	0	0	0	0	0	0	0	0	0	0	0	0	0	0	0	0	0	0	0	0	0	0	0	0	0	0	0	0	0	0	0
BN.1.2.1	0	0	0	0	0	0	0	0	0	0	0	0	0	0	0	0	0	0	0	0	0	0	0	0	0	0	0	0	0	0	0	0	0	0	0	0	0	0	0	0	0	0	0	0	0	0	0	0	0
BN.1.2.2	0	0	0	0	0	0	0	0	0	0	0	0	0	0	0	0	0	0	0	0	0	0	0	0	0	0	0	0	0	0	0	0	0	0	0	0	0	0	0	0	0	0	0	0	0	0	0	0	0
BN.1.2.3	0	0	0	0	0	0	0	0	0	0	0	0	0	0	0	0	0	0	0	0	0	0	0	0	0	0	0	0	0	0	0	0	0	0	0	0	0	0	0	0	0	0	0	0	0	0	0	0	0
BN.1.2.4	0	0	0	0	0	0	0	0	0	0	0	0	0	0	0	0	0	0	0	0	0	0	0	0	0	0	0	0	0	0	0	0	0	0	0	0	0	0	0	0	0	0	0	0	0	0	0	0	0
BN.1.2.6	0	0	0	0	0	0	0	0	0	0	0	0	0	0	0	0	0	0	0	0	0	0	0	0	0	0	0	0	0	0	0	0	0	0	0	0	0	0	0	0	0	0	0	0	0	0	0	0	0
BN.1.3	0	0	0	0	0	0	0.00425966	0	0.0130065	0	0	0	0.00887568	0	0.00834089	0	0.00863928	0.0181034	0	0	0	0	0.00147831	0	0	0	0	0.00647273	0	0	0	0	0	0	0.00663861	0	0	0	0.00110537	0	0	0	0	0	0	0	0	0	0
BN.1.3.1	0	0	0	0	0	0	0	0	0	0	0	0	0	0	0	0	0	0	0	0	0	0	0	0	0	0	0	0	0	0	0	0	0	0	0	0	0	0	0	0	0	0	0	0	0	0	0	0	0.00142517
BN.1.3.11	0	0	0	0	0	0	0	0	0	0	0	0	0	0	0	0	0	0	0	0	0	0	0	0	0	0	0	0	0	0	0	0	0	0	0	0	0	0	0	0	0	0	0	0	0	0	0	0	0
BN.1.3.12	0	0	0	0	0	0	0	0	0	0	0	0	0	0	0	0	0	0	0	0	0	0	0	0	0	0	0	0	0	0	0	0	0	0	0	0	0	0	0	0	0	0	0	0	0	0	0	0	0
BN.1.3.2	0	0	0	0	0	0	0	0	0	0	0	0	0	0	0	0	0	0	0	0	0	0	0	0	0	0	0	0	0	0	0	0	0	0	0	0	0	0	0	0	0	0	0	0	0	0	0	0	0
BN.1.3.3	0	0	0	0	0	0	0	0	0	0	0	0	0	0	0	0	0	0	0	0	0	0	0	0	0	0	0	0	0	0	0	0	0	0	0	0	0	0	0	0	0	0	0	0	0	0	0	0	0
BN.1.3.4	0	0	0	0	0	0	0	0	0	0	0	0	0	0	0	0	0	0	0	0	0	0	0	0	0	0	0	0	0	0	0	0	0	0	0	0	0	0	0	0	0	0	0	0	0	0	0	0	0
BN.1.3.5	0	0	0	0	0	0	0	0	0	0	0	0	0	0	0	0	0	0	0	0	0	0	0	0	0	0	0	0	0	0	0	0	0	0	0	0	0	0	0	0	0	0	0	0	0	0	0	0	0
BN.1.3.7	0	0	0	0	0	0	0	0	0	0	0	0	0	0	0	0	0	0	0	0	0	0	0	0	0	0	0	0	0	0	0	0	0	0	0	0	0	0	0	0	0	0	0	0	0	0	0	0	0
BN.1.3.8	0	0	0	0	0	0	0	0	0	0	0	0	0	0	0	0	0	0	0	0	0	0	0	0	0	0	0	0	0	0	0	0	0	0	0	0	0	0	0	0	0	0	0	0	0	0	0	0	0
BN.1.3.9	0	0	0	0	0	0	0	0	0	0	0.00675078	0	0	0	0	0	0	0	0	0	0	0	0	0	0	0	0	0	0	0	0	0	0	0	0	0	0	0	0	0	0	0	0	0	0	0	0	0	0
BN.1.4.2	0	0	0	0	0	0	0	0	0	0	0	0	0	0	0	0	0	0.00115473	0.00169432	0	0	0	0	0	0	0	0.00319489	0	0	0	0	0	0	0	0.00295094	0	0	0	0	0	0	0	0	0	0	0	0	0	0
BN.1.4.3	0	0	0	0	0	0	0	0	0	0	0	0	0	0	0	0	0	0	0	0	0	0	0	0	0	0	0	0	0	0	0	0	0	0	0	0	0	0	0	0	0	0	0	0	0	0	0	0	0
BN.1.5	0	0	0	0	0	0	0	0	0	0	0	0	0	0	0	0	0	0	0	0	0	0	0	0	0	0	0	0	0	0	0	0	0	0	0	0	0	0	0	0	0	0	0	0	0	0	0	0	0
BN.1.6	0	0	0	0	0	0	0	0	0	0	0	0	0	0	0	0	0	0	0	0	0	0	0	0	0	0	0	0	0	0	0	0	0	0	0	0	0	0	0	0	0	0	0	0	0	0	0	0	0
BN.1.9	0	0	0	0	0	0	0	0	0	0	0	0	0	0	0	0	0	0	0	0	0	0	0	0	0	0	0	0	0	0	0	0	0	0	0	0	0	0	0	0	0	0	0	0	0	0	0	0	0
BN.4	0	0	0	0	0	0	0	0	0	0	0	0	0.00102582	0	0	0	0	0	0	0	0	0	0	0	0	0	0	0	0	0	0	0	0	0	0	0	0	0	0	0	0	0	0	0	0	0	0	0	0
BN.6	0	0	0	0	0	0	0	0	0	0	0	0	0	0	0	0	0	0	0	0	0.00103734	0	0	0	0	0	0	0	0	0	0	0	0	0	0	0	0	0	0	0	0	0	0	0	0	0	0	0	0
BQ.1	0	0	0.014119	0	0	0	0	0	0	0	0	0	0	0	0	0	0	0	0	0	0	0	0	0	0	0	0	0	0	0	0	0	0	0	0	0	0	0	0	0	0	0	0	0	0	0	0	0	0
BQ.1-like	0	0	0	0	0	0	0	0	0	0	0	0	0	0	0	0	0	0	0	0	0	0	0	0	0	0	0	0	0	0	0	0	0	0	0	0	0	0	0	0	0	0	0	0	0	0	0	0	0
BQ.1-like(2)	0	0	0	0	0	0	0	0	0	0	0	0	0	0	0	0	0	0	0	0	0	0	0	0	0	0	0	0	0	0	0	0	0	0	0	0	0	0	0	0	0	0	0	0	0	0	0	0	0
BQ.1.1	0	0	0	0	0	0	0	0	0	0.00890175	0	0	0	0	0	0	0	0	0	0	0	0	0	0	0	0	0	0	0	0	0	0	0	0	0	0	0	0	0	0	0	0	0	0	0	0	0	0	0
BQ.1.1-like	0	0	0	0	0	0	0	0	0	0	0	0	0	0	0	0	0	0	0	0	0	0	0	0	0	0	0	0	0	0	0	0	0	0	0	0	0	0	0	0	0	0	0	0	0	0	0	0	0
BQ.1.1.1	0	0	0	0	0	0	0	0	0	0	0	0	0	0	0	0	0	0	0	0	0	0	0	0	0	0	0	0	0	0	0	0	0	0	0	0	0	0	0	0	0	0	0	0	0	0	0	0	0
BQ.1.1.10	0	0	0	0	0	0	0	0	0.00104487	0.0112489	0	0	0	0	0	0	0	0	0	0	0	0	0	0	0	0	0.00595577	0.00125748	0	0	0	0	0	0	0	0	0	0	0	0	0	0	0	0	0	0	0	0	0.00116006
BQ.1.1.12	0	0	0	0	0	0	0	0	0	0	0	0	0	0	0	0	0	0	0	0	0	0	0	0	0	0	0	0	0	0	0	0	0	0	0	0	0	0	0	0	0	0	0	0	0	0	0	0	0
BQ.1.1.13	0	0	0	0	0	0	0	0	0	0	0	0	0	0	0	0	0	0	0	0	0	0	0	0	0	0	0	0	0	0	0	0	0	0	0	0	0	0	0	0	0	0	0	0	0	0	0	0	0
BQ.1.1.14	0	0	0	0	0	0	0	0	0.00446517	0	0	0	0	0	0	0	0	0	0	0	0	0	0	0	0	0	0	0	0	0	0	0	0	0	0	0	0	0	0	0.00230009	0	0	0	0	0	0	0	0	0
BQ.1.1.15	0	0	0	0	0	0	0	0	0	0	0	0	0	0	0	0	0	0	0	0	0	0	0	0	0	0	0	0	0	0	0	0	0	0	0	0	0	0	0	0	0	0	0	0	0	0	0	0.00111102	0
BQ.1.1.17	0	0	0	0	0	0	0	0	0	0	0	0	0	0	0	0	0	0	0	0	0	0	0	0	0	0	0	0	0	0	0	0	0	0	0	0	0	0	0	0	0	0	0	0	0	0	0	0	0
BQ.1.1.18	0	0	0	0	0	0	0	0	0	0	0	0	0	0	0	0	0	0	0	0	0	0	0	0	0	0	0	0.00589888	0	0	0	0	0	0	0	0	0.00299128	0	0	0	0	0	0	0	0	0.00142856	0	0.00786875	0
BQ.1.1.19	0	0	0	0	0	0	0	0	0	0	0	0	0	0	0	0	0	0	0	0	0	0	0	0	0	0	0	0	0	0	0	0	0	0	0	0	0	0	0	0	0	0	0	0	0	0	0	0	0
BQ.1.1.2	0	0	0	0	0	0	0	0	0	0	0	0	0	0	0	0	0	0	0.00674974	0	0	0.00133601	0	0	0	0	0	0	0	0	0	0	0	0	0	0	0	0	0	0	0	0	0	0	0	0	0	0	0
BQ.1.1.20	0	0	0	0	0	0	0	0	0	0	0	0.00300926	0	0	0	0	0	0.0330606	0.00159603	0	0	0	0	0	0	0	0	0	0	0	0	0	0	0	0	0	0	0	0	0	0	0	0	0	0	0	0	0	0
BQ.1.1.21	0	0	0	0	0	0	0	0	0	0	0	0	0	0	0	0	0	0	0	0	0	0	0	0	0	0	0	0	0	0	0	0	0	0	0	0	0	0	0	0	0	0	0	0	0	0	0	0	0
BQ.1.1.22	0	0	0	0	0	0	0	0	0	0	0	0	0	0	0	0	0	0	0	0	0	0	0	0	0	0	0	0	0	0	0	0	0	0	0	0	0	0	0	0	0	0	0	0	0	0	0	0	0
BQ.1.1.23	0	0	0	0	0	0	0	0	0	0	0	0	0	0	0	0	0	0	0	0	0	0	0	0.00222971	0	0	0	0	0	0	0	0	0	0	0	0	0	0	0	0	0	0	0	0	0	0	0	0	0
BQ.1.1.24	0	0	0	0.0149151	0	0	0	0	0	0	0	0	0	0	0.0127364	0	0	0	0	0	0	0	0	0	0	0	0	0	0	0	0	0	0	0	0.00100486	0	0	0	0	0	0	0	0	0	0	0	0	0	0
BQ.1.1.25	0	0	0	0	0	0	0	0	0	0	0.0177324	0	0	0	0	0	0	0	0	0	0	0	0	0	0	0	0	0	0	0	0	0	0	0	0	0.00821773	0	0	0	0.00530582	0	0	0	0	0	0	0	0	0
BQ.1.1.27	0	0	0	0	0	0	0	0	0	0	0	0	0	0	0	0	0	0	0	0	0	0	0	0	0	0	0	0	0	0	0	0	0	0	0	0	0	0	0	0	0	0	0	0	0	0	0	0	0
BQ.1.1.28	0	0	0	0	0	0	0	0	0	0	0	0	0	0	0	0	0	0	0	0	0	0	0	0	0	0	0	0	0	0	0	0	0	0	0	0	0	0	0	0	0	0	0	0	0	0	0	0	0
BQ.1.1.29	0	0	0	0	0	0	0	0	0	0	0	0	0	0	0	0	0	0	0	0	0	0	0	0	0	0	0	0	0	0	0	0	0	0	0	0	0	0	0	0	0	0	0	0	0	0	0	0	0
BQ.1.1.3	0	0	0	0	0	0	0	0	0	0	0	0	0	0	0	0	0	0	0	0	0	0	0	0	0	0	0	0	0	0	0	0	0	0	0	0	0	0	0	0	0	0	0	0	0	0	0	0	0
BQ.1.1.30	0	0	0	0	0	0	0	0	0	0	0	0	0	0	0	0	0	0	0	0	0	0	0	0	0	0	0	0	0	0	0	0	0	0	0	0	0	0	0	0	0	0	0	0	0	0	0	0	0
BQ.1.1.31	0	0	0	0	0	0	0	0	0	0	0	0	0	0.00272365	0	0	0	0	0.00368852	0	0	0.0122143	0	0	0.00150641	0	0	0	0	0	0	0	0	0	0	0	0	0	0	0	0	0	0	0	0	0	0	0	0
BQ.1.1.32	0	0	0	0	0	0	0	0	0	0	0	0	0	0	0	0	0	0	0	0	0	0	0	0	0	0	0	0	0	0	0	0	0	0	0	0	0	0	0	0	0	0	0	0	0	0	0	0	0
BQ.1.1.34	0	0	0	0	0	0	0	0	0	0	0	0	0	0	0	0	0	0	0	0	0	0	0	0	0	0	0	0	0	0	0	0	0	0	0	0.00202159	0	0	0	0	0	0	0	0	0	0	0	0	0
BQ.1.1.35	0	0	0	0	0	0	0	0	0	0	0	0	0	0	0	0	0	0	0	0	0.00887064	0	0	0	0	0.00105114	0	0	0	0	0	0	0	0	0	0	0	0	0	0	0	0	0.00515954	0.0022511	0	0	0	0	0
BQ.1.1.36	0	0	0	0	0	0	0	0	0	0	0	0	0	0	0	0	0	0	0	0	0	0	0	0	0	0	0	0	0	0	0	0	0	0	0	0	0	0	0	0	0	0	0	0	0	0	0	0	0
BQ.1.1.37	0	0	0	0	0	0	0	0	0	0	0	0	0	0.00170045	0	0	0	0	0.00301656	0	0	0	0	0	0	0	0	0	0	0	0	0	0	0.0241337	0	0	0	0	0	0	0	0	0	0	0	0	0	0	0
BQ.1.1.38	0	0	0	0	0	0	0	0	0	0	0	0	0	0	0	0	0	0	0	0	0	0	0	0	0	0	0	0	0	0	0	0	0	0	0	0	0	0	0	0	0	0	0	0	0	0	0	0	0
BQ.1.1.39	0	0	0	0	0	0	0	0	0	0	0	0	0	0	0	0	0	0	0	0	0	0	0	0	0	0	0	0	0.00222004	0	0	0	0	0	0	0	0	0	0	0	0	0	0	0	0	0	0	0	0
BQ.1.1.4	0	0	0	0	0	0	0	0	0	0	0	0	0	0	0	0	0	0	0	0	0	0	0	0	0	0	0	0	0	0	0	0	0	0	0	0	0	0	0	0	0	0	0	0	0	0	0	0	0
BQ.1.1.40	0	0	0	0	0	0	0	0	0.00113582	0	0	0	0	0	0	0	0	0	0	0	0	0	0	0	0	0	0	0.00106707	0	0	0	0	0	0	0	0	0	0	0	0	0	0	0	0	0	0	0	0	0
BQ.1.1.41	0	0	0	0.00299005	0	0	0	0	0	0	0	0	0	0	0	0	0	0	0	0	0	0	0	0	0	0	0	0	0	0	0	0	0	0	0	0	0	0	0	0	0	0	0	0	0	0	0	0	0
BQ.1.1.42	0	0	0	0	0	0	0	0	0	0	0	0	0	0	0	0	0	0	0	0	0	0	0	0	0	0	0	0	0	0	0	0	0	0	0	0	0	0	0	0	0	0	0	0	0	0	0	0	0
BQ.1.1.44	0	0	0	0	0	0	0	0	0	0.00267289	0	0	0	0	0	0	0	0	0	0	0	0.00442007	0	0	0	0	0	0	0	0	0	0	0	0	0	0	0	0	0	0	0	0	0	0	0	0	0	0	0
BQ.1.1.45	0	0	0	0	0	0	0	0	0	0	0	0	0	0	0.00314097	0	0	0	0	0	0	0	0	0	0	0	0	0	0	0	0	0	0	0.633088	0	0	0	0	0	0	0	0	0	0	0	0	0	0	0
BQ.1.1.46	0	0	0	0	0	0	0	0	0	0	0	0	0	0	0	0	0	0	0	0	0	0	0	0	0	0	0	0	0	0	0	0	0	0	0	0	0	0	0	0	0	0	0	0	0	0	0	0	0
BQ.1.1.47	0	0	0	0	0	0	0	0	0	0.00707592	0	0	0	0	0	0	0	0	0	0	0	0	0	0	0	0	0	0	0.00586142	0	0	0	0	0	0	0	0	0	0	0	0	0	0	0	0	0	0	0	0
BQ.1.1.48	0	0	0	0	0	0	0	0	0	0	0	0	0	0	0	0	0	0	0	0	0	0	0	0	0	0	0	0	0	0	0	0	0	0	0	0	0	0	0	0	0	0	0	0	0	0	0	0	0
BQ.1.1.5	0	0	0	0	0	0	0	0	0	0	0	0	0	0	0	0	0	0	0	0	0	0	0	0	0	0	0	0	0	0	0	0	0	0	0	0	0	0	0	0	0	0	0	0	0	0	0	0	0
BQ.1.1.50	0	0	0	0	0	0	0	0	0	0	0	0	0	0	0	0	0	0	0	0	0	0.001001	0	0	0	0	0.00101995	0	0	0	0	0	0	0	0	0	0	0	0	0	0	0	0	0	0	0	0	0	0
BQ.1.1.51	0	0	0	0	0	0	0	0	0	0	0	0	0	0	0	0	0	0	0	0	0	0	0	0	0	0	0	0	0	0	0	0	0	0	0.00449244	0	0	0	0	0.00190999	0	0	0	0	0	0	0	0	0
BQ.1.1.52	0	0	0	0	0	0	0	0	0	0	0	0	0	0	0	0	0	0	0	0	0	0	0	0	0	0	0	0	0	0	0	0	0	0	0	0	0	0	0	0	0	0	0	0	0	0	0	0	0
BQ.1.1.53	0	0	0	0	0	0	0	0	0	0	0	0	0	0	0	0	0	0	0	0	0	0	0	0	0	0	0	0	0	0	0	0	0	0	0	0	0	0	0	0	0	0	0	0	0	0	0	0	0
BQ.1.1.54	0	0	0	0	0	0	0	0	0	0	0	0	0	0	0.00146007	0	0	0	0	0	0	0	0	0	0	0	0	0	0	0	0	0	0	0	0	0	0	0	0	0	0	0	0	0	0	0	0	0	0
BQ.1.1.56	0	0	0	0	0	0	0	0	0.0110226	0	0	0	0.0303831	0	0	0	0	0	0	0	0	0	0	0	0	0	0	0	0	0	0	0	0	0	0	0	0	0	0	0	0	0	0	0	0	0	0	0	0
BQ.1.1.57	0	0	0	0	0	0	0	0	0	0	0	0	0	0	0	0	0	0	0	0	0	0	0	0	0	0	0	0	0	0	0	0	0	0	0	0	0	0	0	0	0	0	0	0	0	0	0	0	0
BQ.1.1.58	0	0	0	0	0	0	0	0	0	0	0	0	0	0	0	0	0	0	0	0	0	0.00450206	0	0	0	0	0	0	0	0	0	0	0	0	0	0	0	0	0	0	0	0	0	0	0	0	0	0	0
BQ.1.1.6	0	0	0	0	0	0	0	0	0	0	0	0	0	0	0	0	0	0	0	0	0	0	0	0	0	0	0	0	0	0	0	0	0	0	0	0	0	0	0	0	0	0	0	0	0	0	0	0	0
BQ.1.1.60	0	0	0	0	0	0	0	0	0	0	0	0	0.00113643	0	0	0	0	0.00116905	0	0	0	0	0	0.00364031	0	0	0	0	0	0	0	0	0	0	0	0	0	0	0	0	0	0	0	0	0	0	0	0	0
BQ.1.1.63	0	0	0	0	0	0	0	0	0	0	0	0.00183206	0.0121716	0	0	0	0	0	0	0	0.00812789	0.00424249	0	0.00191285	0	0	0	0	0	0	0	0	0	0	0	0	0	0	0.00280112	0	0	0	0	0.00157303	0	0	0	0	0
BQ.1.1.65	0	0	0	0	0	0	0	0	0	0	0.00298198	0	0	0	0	0	0	0	0	0	0	0	0	0	0	0	0	0	0	0	0	0	0	0	0	0	0	0	0	0	0	0	0	0	0	0	0	0	0
BQ.1.1.66	0	0	0	0	0	0	0	0	0	0	0	0	0	0	0	0	0	0	0	0	0	0	0	0	0	0	0	0	0	0	0	0	0	0	0	0	0	0	0	0	0	0	0	0	0	0	0	0	0
BQ.1.1.67	0	0	0	0	0	0	0	0	0	0	0	0	0	0	0	0	0	0	0	0	0	0	0	0	0	0	0	0	0	0	0	0	0	0	0	0	0	0	0	0	0	0	0	0	0	0	0	0	0
BQ.1.1.68	0	0	0	0	0	0	0	0	0	0	0	0	0	0	0	0	0	0	0	0	0	0	0	0	0	0	0	0	0	0	0	0	0	0	0	0	0	0	0	0	0	0	0	0	0	0	0	0	0
BQ.1.1.69	0	0	0	0	0	0	0	0	0	0	0	0	0	0	0	0	0	0	0	0	0	0	0	0	0	0	0	0	0	0	0	0	0	0	0	0	0	0	0	0	0	0	0	0	0	0	0	0	0
BQ.1.1.7	0	0	0	0	0	0	0	0	0	0	0	0	0	0	0	0	0	0	0	0	0	0	0	0	0	0	0	0	0	0	0	0	0	0	0	0	0	0	0	0	0	0	0	0	0	0	0	0	0
BQ.1.1.70	0	0	0	0	0	0	0	0	0	0	0	0	0	0	0	0	0	0	0	0	0	0	0	0	0	0	0	0	0	0	0	0	0	0	0	0.00127367	0	0	0	0	0	0	0	0	0	0	0	0	0
BQ.1.1.73	0	0	0	0	0	0	0	0	0	0	0	0	0	0	0	0	0	0	0	0	0	0	0	0	0	0	0	0	0	0	0	0	0	0	0	0	0	0	0	0	0	0	0	0	0	0	0	0	0
BQ.1.1.74	0	0	0	0	0	0	0	0	0	0	0	0	0	0	0	0	0	0	0	0	0	0.00127859	0	0	0	0	0	0	0	0	0	0	0	0.00210416	0	0	0	0	0	0	0	0	0	0	0	0	0	0	0
BQ.1.1.76	0	0	0	0	0	0	0	0	0	0	0	0	0	0	0.0142625	0	0	0	0	0	0	0	0	0	0	0.0164509	0	0	0	0	0	0	0	0	0	0	0	0	0	0	0	0	0	0	0	0	0	0	0
BQ.1.1.79	0	0	0	0	0	0	0	0	0	0	0	0	0	0	0	0	0.00366575	0	0	0	0	0	0	0.00394245	0	0	0	0	0	0	0	0	0	0	0	0	0	0	0	0	0	0	0	0	0	0	0	0	0
BQ.1.1.8	0	0	0	0	0	0	0	0	0	0	0	0	0	0	0	0	0	0	0	0	0	0	0	0	0	0	0	0	0	0	0	0	0	0	0	0	0	0	0	0	0	0	0	0	0	0	0	0	0
BQ.1.1.9	0	0	0	0	0	0	0	0	0	0	0	0	0	0	0.00617115	0	0	0	0	0	0	0	0	0	0	0	0	0	0	0	0	0	0	0.0203978	0	0	0	0	0	0	0	0	0	0	0	0	0	0	0
BQ.1.10	0	0	0	0	0	0	0	0	0	0.00279209	0	0	0	0	0	0	0	0	0	0	0	0.00418939	0	0	0	0	0	0	0	0	0	0	0	0	0	0	0	0	0.00364964	0	0	0	0	0	0	0	0	0	0
BQ.1.10.1	0	0	0	0	0	0	0	0	0	0	0	0	0	0	0	0	0	0	0	0	0	0	0	0	0	0	0	0	0	0	0	0	0	0	0	0	0	0	0	0	0	0	0	0	0	0	0	0	0
BQ.1.10.3	0	0	0	0	0	0	0	0	0	0	0	0	0	0	0	0	0	0	0	0	0	0	0	0	0	0	0	0	0	0	0	0	0	0	0	0	0	0	0	0	0	0	0	0	0	0	0	0	0.00129193
BQ.1.11	0	0	0	0	0	0	0	0	0	0	0	0	0	0	0	0	0	0	0	0	0	0	0	0	0	0	0	0	0	0	0	0	0	0	0	0	0	0	0	0	0	0	0	0	0	0	0	0	0
BQ.1.12	0	0	0	0	0	0	0	0	0.00411732	0	0	0.0100562	0.00680568	0	0	0	0	0	0	0	0	0.00504225	0	0.00483409	0	0	0	0	0	0.00143909	0	0.00282827	0	0	0	0	0	0	0	0	0	0	0	0	0	0	0	0	0
BQ.1.13	0	0	0	0	0	0	0	0	0	0	0	0	0.00169121	0	0	0	0	0	0	0	0	0	0	0	0.00215925	0	0	0	0	0	0	0	0	0	0	0	0	0	0.00134771	0	0	0	0	0	0	0	0	0	0
BQ.1.13.1	0	0	0	0	0	0	0	0	0	0	0.0111618	0	0	0	0	0	0	0	0	0.00100503	0	0	0	0	0	0	0	0	0	0	0	0	0	0	0	0	0	0	0	0	0	0	0	0	0	0	0	0	0
BQ.1.14	0	0	0	0	0	0	0	0	0	0	0	0	0	0	0	0	0	0	0	0	0	0	0	0	0	0	0	0	0	0	0	0	0	0	0	0	0	0	0	0	0	0	0	0	0	0	0	0	0
BQ.1.15.2	0	0	0	0	0	0	0	0	0	0	0	0	0	0	0	0	0	0	0	0	0	0	0	0	0	0	0	0	0	0	0	0	0	0	0	0	0	0	0	0	0	0	0	0	0	0	0	0	0
BQ.1.16	0	0	0	0	0	0	0	0	0	0	0	0	0	0	0	0	0	0	0	0	0	0	0	0	0	0	0	0	0	0	0	0	0	0	0	0	0	0	0	0	0	0	0	0	0	0	0	0	0
BQ.1.17	0	0	0	0	0	0	0	0	0	0	0	0	0	0	0	0	0	0	0	0	0	0	0	0	0	0	0	0	0	0	0	0	0	0	0	0	0	0	0	0	0	0	0	0	0	0	0	0	0
BQ.1.18	0	0	0	0	0	0	0	0	0	0	0	0	0	0	0	0	0	0	0	0	0	0	0	0	0	0	0	0	0	0	0	0	0	0	0	0	0	0	0	0	0	0	0	0	0	0	0	0	0
BQ.1.19	0	0	0	0	0	0	0	0	0	0	0	0	0	0	0	0	0	0	0	0	0.0109894	0	0	0	0	0	0	0	0	0	0	0	0	0.0136986	0	0	0	0	0	0	0	0	0	0	0	0	0	0	0
BQ.1.2	0	0	0	0	0	0	0	0	0	0	0	0	0	0	0	0	0	0	0	0	0	0	0	0	0	0	0	0	0	0	0	0	0	0	0	0	0	0	0	0	0	0	0	0	0	0	0	0	0
BQ.1.2.1	0	0	0	0	0	0	0	0	0	0	0	0	0	0	0	0	0	0	0	0	0	0	0	0	0	0	0	0	0	0	0	0	0	0	0	0	0	0	0	0	0	0	0	0	0	0	0	0	0
BQ.1.2.2	0	0	0	0	0	0	0	0	0	0	0	0	0	0	0	0	0	0	0	0.00210376	0	0	0	0	0	0	0	0	0	0	0	0	0	0	0	0	0	0	0	0.00166676	0	0	0	0	0	0	0	0	0
BQ.1.21	0	0	0	0	0	0	0	0	0	0	0	0	0	0	0	0	0	0	0	0	0	0	0	0	0	0	0	0	0	0	0	0	0	0	0	0	0	0	0	0	0	0	0	0	0	0	0	0	0
BQ.1.22	0	0	0	0	0	0	0	0	0	0	0	0	0	0	0	0	0	0	0	0	0	0	0	0	0	0	0	0	0	0	0	0	0	0	0	0	0	0	0	0	0	0	0	0	0	0	0	0	0
BQ.1.23	0	0	0.00223928	0	0	0	0	0	0	0.00179033	0	0	0.00201468	0	0	0.00181196	0	0.00432001	0	0	0.046855	0	0	0	0	0	0	0	0	0	0	0	0	0	0	0	0	0	0	0	0	0	0	0	0	0	0	0	0
BQ.1.24	0	0	0	0	0	0	0	0	0	0	0	0	0	0	0	0	0	0	0	0.00206103	0	0	0	0	0	0	0	0	0	0	0	0	0	0	0	0	0	0	0	0	0	0	0	0	0	0	0	0	0
BQ.1.25	0	0	0	0	0	0	0	0	0	0	0	0	0	0	0	0	0	0	0	0	0	0	0	0	0	0	0	0	0	0	0	0	0	0	0	0	0	0	0.00125286	0	0	0	0	0	0	0	0	0	0
BQ.1.25.1	0	0	0	0	0	0	0	0	0	0	0	0	0	0	0	0	0	0	0	0	0	0	0	0.00131397	0	0	0	0	0	0	0	0	0	0	0	0	0	0	0	0	0	0	0	0	0	0	0	0	0
BQ.1.26	0	0	0	0	0	0	0	0	0	0	0	0	0	0	0	0	0	0	0	0	0	0	0	0	0	0	0	0	0	0	0	0	0	0	0	0	0	0	0	0	0	0	0	0	0	0	0	0	0
BQ.1.26.2	0	0	0	0	0	0	0	0	0	0	0	0	0	0	0	0	0	0	0	0.00140384	0	0	0	0	0	0	0	0	0	0	0	0	0	0	0	0	0	0	0	0	0	0	0	0	0	0	0	0	0
BQ.1.27	0	0	0	0	0	0	0	0	0	0	0	0	0	0	0	0	0	0	0	0	0	0	0	0	0	0	0	0	0	0	0	0	0	0	0	0	0	0	0	0	0	0	0	0	0	0	0	0	0
BQ.1.3.2	0	0	0	0	0	0	0	0	0	0	0	0	0	0	0	0	0	0	0	0	0	0	0	0	0	0	0	0	0	0	0	0	0	0	0	0	0	0	0	0	0	0	0	0	0	0	0	0	0
BQ.1.31	0	0	0	0	0	0	0	0	0	0	0	0	0	0	0	0	0	0	0	0	0	0	0	0	0	0	0	0	0	0	0	0	0	0	0	0	0	0	0	0	0	0	0	0	0	0	0	0	0
BQ.1.5	0	0	0	0	0	0	0	0	0	0	0	0	0	0	0	0	0	0	0	0	0	0	0	0	0	0	0	0	0	0	0	0	0	0	0	0	0	0	0	0	0	0	0	0	0	0	0	0	0
BQ.1.6	0	0	0.0105834	0	0	0	0	0	0	0	0	0	0	0	0.00708318	0	0.00218075	0.00253587	0	0	0	0.0100244	0.00622066	0.00548134	0	0	0	0	0	0	0	0	0	0	0	0	0	0	0	0	0	0	0	0	0.00310265	0	0	0	0
BQ.1.7	0	0	0	0	0	0	0	0	0	0	0	0	0	0	0	0	0	0	0	0	0	0	0	0	0	0	0	0	0	0	0	0	0	0.0152439	0	0	0	0	0	0	0	0	0	0	0	0	0	0	0
BQ.1.8	0	0	0	0	0	0	0	0	0	0	0	0	0	0	0	0	0	0	0	0	0	0	0	0	0	0	0	0	0	0	0	0	0	0	0	0	0	0	0	0	0	0	0	0	0	0	0	0	0
BQ.1.8.1	0	0	0	0	0	0	0	0	0	0	0	0	0	0	0	0	0	0	0	0	0	0.00271892	0	0	0	0	0	0	0	0	0	0	0	0	0	0	0	0	0	0	0	0	0	0	0	0	0	0	0
BQ.1.8.2	0	0	0	0	0	0	0	0	0	0	0	0	0	0	0	0	0	0	0	0	0	0	0	0	0	0	0	0	0	0	0	0	0	0	0	0	0	0	0	0	0	0	0	0	0	0	0	0	0
BQ.1.9	0	0	0	0	0	0	0	0	0	0	0	0	0	0	0	0	0	0	0	0	0	0	0	0	0	0	0	0	0	0	0	0	0	0	0	0	0	0	0	0	0	0	0	0	0	0	0	0	0
BQ.2	0	0	0	0	0	0	0	0	0	0	0	0	0	0	0	0	0	0	0	0	0	0	0	0	0	0	0	0	0	0	0	0	0	0	0	0	0	0	0	0	0	0	0	0	0	0	0	0	0
BR.1.1	0	0	0	0	0	0	0	0	0	0	0	0	0	0	0	0	0	0	0	0	0	0	0	0	0	0	0	0	0	0	0	0	0	0	0	0	0	0	0	0	0	0	0	0	0	0	0	0	0
BR.2	0	0	0	0	0	0	0	0	0	0	0	0	0	0	0.00712201	0	0	0	0	0	0	0	0	0	0	0	0	0	0	0	0	0	0	0	0	0	0	0	0	0	0	0	0	0	0	0	0	0	0
BR.2.1	0	0	0	0	0	0	0	0	0	0	0	0	0	0	0.00128108	0	0	0	0	0	0	0	0	0	0	0	0	0	0	0	0	0	0	0	0	0	0	0	0	0	0	0	0	0	0	0	0	0	0
BR.3	0	0	0	0	0	0	0	0	0	0	0	0	0	0	0	0	0	0	0	0	0	0	0	0	0	0	0	0	0	0	0	0	0	0	0	0	0	0	0	0	0	0	0	0	0	0	0	0	0
BR.4	0	0	0	0	0	0	0	0	0	0	0	0	0	0	0	0	0	0	0	0	0	0	0	0	0	0	0	0	0	0	0	0	0	0	0	0	0	0	0	0	0	0	0	0	0	0	0	0	0
BT.2	0	0	0	0	0	0	0	0	0	0	0	0	0	0	0	0	0	0	0	0	0	0	0	0	0	0	0	0	0	0	0	0	0	0	0	0	0	0	0	0	0	0	0	0	0	0	0	0	0
BU.1	0	0	0	0	0	0	0	0	0	0	0	0	0	0	0	0	0	0	0	0	0	0	0	0	0	0	0	0	0	0	0	0	0	0	0	0	0	0	0	0	0	0	0	0	0	0	0	0	0
BU.3	0	0	0	0	0	0	0	0	0	0	0	0	0	0	0	0	0	0	0	0	0	0	0	0	0	0	0	0	0	0	0	0	0	0	0	0	0	0	0	0	0	0	0	0	0	0	0	0	0
BV.2	0	0	0	0	0	0	0	0	0	0	0	0	0	0	0	0	0	0	0	0	0	0	0	0	0	0	0	0	0	0	0	0	0	0	0	0	0	0	0	0	0	0	0	0	0	0	0	0	0
BW.1.1	0	0	0	0	0	0	0	0	0	0	0	0	0	0	0	0	0	0	0	0	0	0	0	0	0	0	0	0	0	0	0	0	0	0	0	0	0	0	0	0	0	0	0	0	0	0	0	0	0
BY.1	0	0	0	0	0	0	0	0	0	0	0	0	0	0	0	0	0	0	0	0	0	0	0	0	0	0	0	0	0	0	0	0	0	0	0	0	0	0	0	0	0	0	0	0	0	0	0	0	0
BY.1.1	0	0	0	0	0	0	0	0	0	0	0	0	0	0	0	0	0	0	0	0	0	0	0	0	0	0	0	0	0	0	0	0	0	0	0	0	0	0	0	0	0	0	0	0	0	0	0	0	0
BY.1.2	0	0	0	0	0	0	0	0	0	0	0	0	0	0	0	0	0	0	0	0	0	0	0	0	0	0	0	0	0	0	0	0	0	0	0	0	0	0	0	0	0	0	0	0	0	0	0	0	0
C.23	0	0	0	0	0	0	0	0	0	0	0	0	0	0	0	0	0	0	0	0	0	0	0	0	0	0	0	0	0	0	0	0	0.00101417	0	0	0	0	0	0	0	0	0	0	0	0	0	0	0	0
CA.4	0	0	0	0	0	0	0	0	0	0	0	0	0	0.00781844	0	0	0	0	0	0	0	0	0	0	0	0	0	0	0	0	0	0	0	0	0	0	0	0	0	0	0	0	0	0	0	0	0	0	0
CA.5	0	0	0	0	0	0	0	0	0	0	0	0	0	0	0	0	0	0	0	0	0	0	0	0	0	0	0	0	0	0	0	0	0	0	0	0	0	0	0	0	0	0	0	0	0	0	0	0	0
CA.7	0	0	0	0	0	0	0	0	0	0	0	0	0	0	0	0	0	0	0	0	0	0	0	0	0	0	0	0	0	0	0	0	0	0	0	0	0	0	0	0	0	0	0	0	0	0	0	0	0
CB.1	0	0	0	0	0	0	0.00894971	0	0	0	0.00922383	0	0	0	0	0	0	0	0	0.00334925	0	0	0	0	0	0	0	0	0	0	0	0	0	0	0	0	0	0	0.00100402	0	0	0	0	0	0	0	0	0	0
CC.1	0	0	0	0	0	0	0	0	0	0	0	0	0	0	0	0	0	0	0	0	0	0	0	0	0	0	0	0	0	0	0	0	0	0	0	0	0	0	0	0	0	0	0	0	0	0	0	0	0
CH.1	0	0	0	0	0	0	0	0	0	0.0179739	0	0	0	0	0	0.0235368	0.00961	0	0	0	0	0.00937111	0.00115937	0	0	0.00734163	0	0	0.00126586	0	0	0	0	0	0	0	0.00806285	0	0	0	0.00999486	0	0	0.00837799	0	0.0149856	0.0086106	0	0
CH.1.1	0	0	0	0	0	0	0	0	0.020348	0.0154023	0.0178919	0.0377999	0.00932423	0	0.0220205	0.111879	0.0220589	0	0	0	0.054847	0.00367119	0.0110374	0.0563651	0.00280899	0.00958841	0.00163134	0	0	0.0371531	0	0.0333416	0	0	0	0	0	0.0144089	0	0	0.00338065	0	0.00397004	0.00979111	0	0.0114118	0	0	0
CH.1.1-like	0	0	0	0	0	0	0	0	0	0	0	0	0	0	0	0	0	0	0	0	0	0	0	0	0	0	0	0	0	0	0	0	0	0	0	0	0	0	0	0	0	0	0	0	0	0	0	0	0
CH.1.1-like(1)	0	0	0	0	0	0	0	0	0	0	0	0	0	0	0	0	0	0	0	0	0	0	0	0	0	0	0	0	0	0	0	0	0	0	0	0	0	0	0	0	0	0	0	0	0	0	0	0	0
CH.1.1-like(3)	0	0	0	0	0	0	0	0	0	0	0	0	0	0	0	0	0	0	0	0	0	0	0	0	0	0	0	0	0	0	0	0	0	0	0	0	0	0	0	0	0	0	0	0	0	0	0	0	0
CH.1.1.1	0	0	0	0	0	0	0	0	0	0	0	0	0	0	0	0	0	0	0	0	0	0	0	0.00696791	0	0	0	0	0	0	0	0	0	0	0	0	0	0	0	0	0	0	0	0.00603635	0	0	0	0	0
CH.1.1.1-like	0	0	0	0	0	0	0	0	0	0	0	0	0	0	0	0	0	0	0	0	0	0	0	0	0	0	0	0	0	0	0	0	0	0	0	0	0	0	0	0	0	0	0	0	0	0	0	0	0
CH.1.1.10	0	0	0	0	0	0	0	0	0	0	0	0	0	0	0	0	0	0	0	0	0	0.00385682	0	0	0	0	0	0	0	0	0	0	0	0	0	0	0	0.00823966	0	0	0	0	0	0	0	0	0	0	0
CH.1.1.11	0	0	0.0109792	0.0283715	0	0	0	0	0.00118053	0	0.00704594	0	0	0	0	0	0	0	0.0241042	0.00553625	0	0	0	0.00264019	0	0.0113532	0	0	0	0	0	0.0113438	0	0	0	0.00648282	0	0	0	0	0	0	0.00112264	0	0.010805	0	0.00174338	0.0104043	0
CH.1.1.12	0	0	0.0223866	0	0	0	0	0	0	0	0	0	0	0	0	0	0.0143591	0.00214731	0.00378503	0	0	0	0	0	0.00140263	0	0.00430941	0	0	0.00692276	0	0.00368273	0	0	0	0	0	0	0	0	0	0	0	0	0	0	0	0	0
CH.1.1.13	0	0	0	0	0	0	0	0	0	0.00705417	0	0	0	0	0	0	0	0	0	0	0	0	0	0	0	0	0	0	0	0	0	0	0	0	0	0	0	0	0	0	0	0	0	0	0	0	0	0	0
CH.1.1.14	0	0	0	0	0	0	0	0	0	0	0	0	0	0	0	0	0	0	0	0	0	0	0	0	0	0	0	0	0	0	0	0	0	0	0	0	0	0	0	0	0	0	0	0	0	0	0	0	0
CH.1.1.15	0	0	0	0	0	0	0	0	0.00149509	0.0128744	0	0	0	0	0.00125134	0.154084	0	0	0	0	0	0	0	0.00661335	0.00175449	0	0.00110558	0	0.0026062	0	0	0	0	0	0	0	0.0100937	0	0	0	0	0	0	0	0	0	0	0	0
CH.1.1.16	0	0	0	0	0	0	0	0	0	0.0592419	0	0	0.011264	0	0	0	0	0.0115898	0.00654502	0.00387464	0.00398648	0.0215233	0.00569659	0.00829119	0.0126974	0	0.0217928	0	0.0246655	0.00404992	0	0.0055859	0	0	0	0	0	0	0.00438542	0	0	0	0	0	0.0088544	0	0	0	0
CH.1.1.17	0	0	0	0	0	0	0	0	0	0	0	0	0	0	0	0	0	0	0	0	0	0	0	0	0	0	0	0.00227997	0	0	0	0	0	0	0	0	0	0	0.00180575	0	0	0	0	0	0.00281825	0	0	0	0
CH.1.1.18	0	0	0	0	0	0	0	0	0	0	0	0	0	0	0	0	0	0	0	0	0	0	0	0	0	0	0	0	0	0	0	0	0	0	0	0	0	0	0	0	0	0	0	0	0	0	0	0	0
CH.1.1.19	0	0	0	0	0	0	0	0	0	0	0	0	0	0.0062358	0	0.124979	0	0	0	0	0	0	0.0305733	0	0	0	0	0	0	0	0	0	0	0	0	0	0	0	0	0	0	0	0	0.0161523	0.00419256	0	0	0	0
CH.1.1.2	0	0	0	0	0	0	0	0	0.0142024	0	0	0.0218459	0.00653209	0.0018621	0	0	0.00238529	0	0	0	0.0021466	0.00254674	0	0	0	0	0	0	0	0	0	0	0	0	0	0.00365112	0	0	0	0	0.00136137	0	0	0	0	0	0	0	0
CH.1.1.20	0	0	0	0	0	0	0	0	0	0	0	0	0	0.00152672	0	0.00109881	0	0	0	0	0	0	0	0	0	0	0	0	0	0	0	0	0	0	0	0	0	0	0	0	0	0	0	0	0	0	0	0	0
CH.1.1.21	0	0	0	0.00308583	0	0	0	0	0	0	0	0	0	0	0	0	0	0	0	0	0	0	0	0	0	0	0	0	0	0	0	0	0	0	0	0	0	0	0	0	0	0	0	0	0	0	0	0	0
CH.1.1.22	0	0	0	0	0	0	0	0	0	0	0	0	0	0	0	0	0	0	0	0	0	0	0	0	0	0	0	0	0	0	0	0	0	0	0	0	0	0	0	0	0	0	0	0	0	0	0	0	0
CH.1.1.23	0	0	0	0	0	0	0	0	0	0	0	0	0	0.00107423	0	0	0.00118157	0	0.00177076	0	0	0	0	0	0	0.00165916	0	0	0	0	0	0	0	0	0	0	0	0	0	0	0	0	0	0	0	0	0	0	0
CH.1.1.24	0	0	0	0	0	0	0	0	0	0.00419004	0	0	0	0	0	0	0	0.0345612	0	0	0	0	0	0	0	0	0	0.00706876	0	0	0	0	0	0	0	0	0	0	0	0	0	0	0.00112006	0	0	0	0	0	0
CH.1.1.25	0	0	0	0	0	0	0	0	0	0	0	0	0	0.00395043	0	0	0	0	0	0	0	0	0	0	0	0	0	0	0	0	0	0	0	0	0	0	0	0	0	0	0	0	0.00327034	0	0	0	0	0	0
CH.1.1.26	0	0	0	0	0	0	0	0	0.00360299	0	0	0.00963972	0	0.031722	0	0.045672	0	0	0	0	0	0	0	0	0	0	0	0	0.00869804	0	0	0	0	0	0	0	0	0.00263329	0	0.00206266	0	0	0	0	0	0	0	0	0
CH.1.1.27	0	0	0	0.00651115	0	0	0	0	0	0	0	0	0	0	0	0	0	0.0126122	0	0	0	0	0	0	0	0	0	0	0	0	0	0	0	0	0	0	0	0	0	0	0	0	0	0	0	0	0	0	0
CH.1.1.28	0	0	0	0	0	0	0	0	0.0028549	0	0.00258686	0.00776403	0	0.00339793	0.00140421	0	0.00364614	0	0	0	0	0	0.00272745	0	0.00630728	0	0	0.0110935	0.00642327	0.00157846	0	0	0	0	0	0	0	0.0107344	0	0	0	0	0.00102681	0	0	0.00149337	0	0	0
CH.1.1.29	0	0	0.0199006	0	0	0	0	0	0	0	0	0	0	0	0	0	0	0	0	0	0	0.00101094	0	0	0	0	0.011607	0	0	0	0	0	0	0	0	0	0	0	0	0	0	0	0	0	0.00248912	0	0	0	0
CH.1.1.3	0	0	0	0	0	0	0	0	0	0	0	0	0	0	0	0	0	0	0	0	0.00674821	0	0	0	0	0	0	0	0	0	0	0	0	0	0	0	0	0	0	0	0	0	0	0	0	0	0	0	0
CH.1.1.30	0	0	0	0	0	0	0	0	0.0203016	0	0.00154611	0	0.00181037	0.0191487	0	0.0107485	0.00425492	0	0.00208168	0	0	0	0.0156269	0.00742081	0.00124013	0	0	0	0	0	0	0	0	0	0	0	0	0	0	0	0	0	0	0.00164545	0	0.00160299	0	0	0.00110011
CH.1.1.32	0	0	0	0	0	0	0	0	0	0	0	0	0	0	0	0	0	0	0	0	0	0	0	0	0	0	0	0	0	0	0	0	0	0	0	0	0	0	0	0	0	0	0	0	0	0	0	0	0
CH.1.1.4	0	0	0	0	0	0	0	0	0	0	0	0	0	0	0	0	0	0	0.00142429	0	0.00365914	0	0	0	0	0	0	0	0	0	0	0	0	0	0	0	0	0.00404019	0	0	0	0	0.00624613	0	0	0	0	0	0
CH.1.1.5	0	0	0	0	0	0	0	0	0	0	0	0	0.00989301	0	0	0	0.00166618	0	0	0	0	0	0	0	0.00119656	0	0	0.0102006	0	0	0	0	0	0	0	0.00616908	0.00408563	0	0	0	0	0	0	0	0	0	0	0	0
CH.1.1.6	0	0	0	0	0	0	0	0	0	0	0	0	0	0	0	0	0	0	0	0	0	0	0	0	0	0.00465204	0	0	0	0	0	0	0	0	0	0	0	0	0	0	0.00102499	0	0	0	0	0	0	0	0
CH.1.1.7	0	0	0	0	0	0	0	0	0	0	0	0	0	0	0	0	0	0	0	0	0	0	0	0.00352445	0	0	0	0	0	0	0	0	0	0	0	0	0	0	0	0	0	0	0	0	0	0	0	0	0.00148775
CH.1.1.8	0	0	0	0	0	0	0	0	0	0	0	0	0	0	0.00731689	0	0	0	0	0	0.00540406	0	0	0	0	0	0	0	0	0	0	0	0	0	0	0	0	0	0	0	0	0	0	0	0	0	0	0	0
CH.3	0	0	0	0	0	0	0	0	0	0	0	0	0	0	0	0	0	0	0	0	0	0	0	0	0	0	0	0	0	0	0	0	0	0	0	0	0	0	0	0	0	0	0	0	0	0	0	0	0
CH.3.1	0	0	0	0	0	0	0	0	0	0	0	0	0	0	0	0	0	0	0	0	0	0	0	0	0	0	0	0	0	0	0	0	0	0	0	0	0	0	0	0	0	0	0	0	0	0	0	0	0
CJ.1	0	0	0	0	0	0	0	0.00401925	0	0	0	0	0	0	0	0	0	0	0	0	0	0.00816014	0	0	0	0.0163332	0	0	0	0	0	0	0	0	0	0.00267483	0	0	0	0	0	0	0	0	0	0	0	0	0
CJ.1.1	0.042857	0	0	0	0	0	0	0	0	0	0	0	0	0	0	0.0011225	0	0	0	0	0	0.00577916	0.00306081	0	0	0.0250629	0	0	0	0	0	0	0	0	0.00125947	0	0	0	0	0.0049377	0.0137119	0	0	0	0	0	0.0084186	0.0108029	0
CJ.1.2	0	0	0	0	0	0	0	0	0	0	0	0	0	0	0	0	0	0	0	0	0	0	0	0	0	0	0	0	0	0	0	0	0	0	0	0	0	0	0	0	0	0	0	0	0	0	0	0	0
CJ.1.3	0	0	0	0	0	0	0	0	0	0	0	0	0	0.00303854	0	0	0	0	0	0	0	0	0	0	0	0.0217257	0.00480537	0	0	0	0	0	0	0	0	0	0	0	0	0	0	0	0	0	0	0	0	0	0
CK.1	0	0	0	0	0	0	0	0	0	0	0	0	0	0	0	0	0	0	0	0	0	0	0	0	0	0	0	0	0	0	0	0	0	0	0	0	0	0	0	0	0	0	0	0	0	0	0	0	0
CK.1.4	0	0	0	0	0	0	0	0	0	0	0	0	0	0	0	0	0	0	0	0	0	0	0	0	0	0	0	0	0	0	0	0	0	0	0	0	0	0	0	0	0	0	0	0	0	0	0	0	0
CK.2.1	0	0	0	0	0	0	0	0	0	0	0	0	0	0	0.00451958	0	0	0	0	0	0	0	0	0	0	0	0	0	0	0	0	0	0	0	0	0	0	0	0	0	0	0	0	0	0	0	0	0	0
CK.2.1.1	0	0	0	0	0	0	0	0	0	0	0	0	0	0	0	0	0	0	0	0	0	0	0	0	0	0	0	0	0	0	0	0	0	0	0	0	0	0	0	0	0	0	0	0	0	0	0	0	0
CK.3	0	0	0	0	0	0	0	0	0	0	0	0	0	0	0	0	0	0	0	0	0	0	0	0	0	0	0	0	0	0	0	0.0031806	0	0	0	0	0	0	0	0	0	0	0	0	0	0	0	0	0
CL.1	0	0	0	0	0	0	0	0	0	0	0	0	0	0	0	0	0	0	0	0	0	0	0	0	0	0	0	0	0	0	0	0	0	0	0	0	0	0	0	0	0	0	0	0	0	0	0	0	0
CL.1.3	0	0	0	0	0	0	0	0	0	0	0	0	0	0	0	0	0	0	0	0	0	0	0	0	0	0	0	0	0	0	0	0	0	0	0	0	0	0	0	0	0	0	0	0	0	0	0	0	0
CM.2.1	0	0	0	0	0	0	0	0	0	0	0	0	0	0	0	0	0	0	0	0	0	0	0	0	0	0	0	0	0	0	0	0	0	0	0	0	0	0	0	0	0	0	0	0	0	0	0	0	0
CN.2	0	0	0	0	0	0	0	0	0	0	0	0	0	0	0	0	0	0	0	0	0	0	0	0	0	0	0	0	0	0	0	0	0	0	0	0	0	0	0	0	0	0	0	0	0	0	0	0	0
CP.1.3	0	0	0	0	0	0	0	0	0	0	0	0	0	0	0	0	0	0	0	0	0	0	0	0	0	0	0	0	0	0	0	0	0	0	0	0	0	0	0	0	0	0	0	0	0	0	0	0	0
CP.2	0	0	0	0	0	0	0	0	0	0	0	0	0	0	0	0	0	0	0	0	0	0	0	0	0	0	0	0	0	0	0	0	0	0	0	0	0	0	0	0	0	0	0	0	0	0	0	0	0
CP.4	0	0	0	0	0	0	0	0	0	0	0	0	0	0	0	0	0	0	0	0	0	0	0	0	0	0	0	0	0	0	0	0	0	0	0	0	0	0	0	0	0	0	0	0	0	0	0	0	0
CP.8	0	0	0	0	0	0	0	0	0	0	0	0	0	0	0.00144386	0	0	0	0	0	0	0	0	0	0	0	0	0	0	0	0	0	0	0	0	0	0	0	0	0	0	0	0	0	0	0	0	0	0
CQ.1.1	0	0	0	0	0	0	0	0	0	0	0	0	0	0	0	0	0	0	0	0	0	0	0	0	0	0	0	0	0	0	0	0	0	0	0	0	0	0	0	0	0	0	0	0	0	0	0	0	0
CR.1.1	0	0	0	0	0	0	0	0	0	0	0	0	0	0	0	0	0	0	0	0	0	0	0	0	0	0	0	0	0	0	0	0	0	0	0	0	0	0	0	0	0	0	0	0	0	0	0	0	0
CT.1	0	0	0	0	0	0	0	0	0	0	0	0	0	0	0	0	0	0	0	0	0	0	0	0	0	0	0	0	0	0	0	0	0	0	0	0	0	0	0	0	0	0	0	0	0	0	0	0	0
CU.1	0	0	0	0	0	0	0	0	0	0	0	0	0	0	0	0	0	0	0	0	0	0	0	0	0	0	0	0	0	0	0	0	0	0	0	0	0	0	0	0	0	0	0	0	0	0	0	0	0
CV.2	0	0	0	0	0	0	0	0	0	0	0	0	0	0	0	0	0	0	0	0	0	0	0	0	0	0	0	0	0	0	0	0	0	0	0	0	0	0	0	0	0	0	0	0	0	0	0	0	0
CW.1	0	0	0	0	0	0	0	0	0.00433921	0	0	0	0	0	0	0	0	0	0	0	0	0.00439445	0	0	0	0	0	0	0	0	0	0	0	0	0	0	0	0	0	0	0	0	0	0	0	0	0	0	0
CY.1	0	0	0	0	0	0	0	0	0	0	0	0	0	0	0	0	0	0	0	0	0	0	0	0	0	0	0	0	0	0	0	0	0	0	0	0	0	0	0	0	0	0	0	0	0	0	0	0	0
CZ.1	0	0	0	0	0	0	0	0	0	0	0	0	0	0	0	0	0	0	0	0	0	0	0	0	0	0	0	0	0	0	0	0	0	0	0	0	0	0	0	0	0	0	0	0	0	0	0	0	0
CZ.2	0	0	0	0	0	0	0	0	0	0	0	0	0.00152946	0	0	0	0	0	0	0	0	0	0	0	0	0.00108039	0	0	0	0	0	0	0	0	0	0	0	0	0	0	0	0	0	0	0	0	0	0	0
DB.1	0	0	0	0	0	0	0	0	0	0	0	0	0	0	0	0	0	0	0	0	0	0	0	0	0	0	0	0	0	0	0	0	0	0	0	0	0	0	0	0	0	0	0.00220448	0	0	0	0	0	0
DE.1	0	0	0	0	0	0	0	0	0	0	0	0	0	0	0	0	0	0	0	0	0	0	0	0	0	0	0	0	0	0	0	0	0	0	0	0	0	0	0	0	0	0	0	0	0	0	0	0	0
DF.1	0	0	0	0	0	0	0	0	0	0	0	0	0	0	0	0	0	0	0	0	0	0	0	0	0	0	0	0	0	0	0	0	0	0	0	0	0	0	0	0	0	0	0	0	0	0	0	0	0
DG.1	0	0	0	0	0	0	0	0	0	0	0	0	0	0	0	0	0	0	0	0	0	0	0	0	0	0	0	0	0	0	0	0	0	0	0	0	0	0	0	0	0	0	0	0	0	0	0	0	0
DJ.1	0	0	0	0	0	0	0	0	0	0	0	0	0	0	0	0	0	0	0	0	0	0	0	0	0	0	0	0	0	0	0	0	0	0	0	0	0	0	0	0	0	0	0	0	0	0	0	0	0
DJ.1.1	0	0	0	0	0	0	0	0	0	0	0	0	0	0	0	0	0	0	0	0	0	0.00521546	0	0	0	0	0	0	0	0	0	0	0	0	0	0	0	0	0	0	0	0	0	0	0	0	0	0	0
DJ.1.1.1	0	0	0	0	0	0	0	0	0	0	0	0	0	0	0	0	0	0	0	0	0	0.00383906	0	0	0	0	0	0	0	0	0	0	0	0	0	0	0	0	0	0	0	0	0	0	0	0	0	0	0
DJ.1.3	0	0	0	0	0	0	0	0	0	0	0	0	0	0	0	0	0	0	0	0	0	0	0	0	0	0	0	0	0	0	0	0	0	0	0	0	0	0	0	0	0	0	0	0	0	0	0	0	0
DK.1	0	0	0	0	0	0	0	0	0	0	0	0	0	0	0	0	0	0	0	0	0	0	0	0	0	0	0	0	0	0	0	0	0	0	0	0	0	0	0	0	0	0	0	0	0	0	0	0	0
DL.1	0	0	0	0	0	0	0	0	0	0	0	0	0	0	0	0	0	0	0	0	0	0	0	0	0	0	0	0	0	0	0	0	0	0	0	0	0	0	0	0	0	0	0	0	0	0	0	0	0
DM.1	0	0	0	0	0	0	0	0	0	0	0	0	0	0	0	0	0	0	0	0	0.00106035	0	0	0	0	0	0	0	0	0	0	0	0	0	0	0	0	0	0	0	0	0	0	0	0	0	0	0	0
DN.1	0	0	0	0	0	0	0.0114202	0	0	0	0	0	0	0	0	0	0	0	0	0	0	0	0	0	0	0	0	0	0	0	0	0	0	0	0	0	0	0	0	0	0	0	0	0	0	0	0	0	0
DN.3	0	0	0	0	0	0	0.00184502	0	0	0	0	0	0	0	0	0	0	0	0	0	0	0	0	0	0	0	0	0	0	0	0	0	0	0	0	0	0	0	0	0	0	0	0	0	0	0	0	0	0
DN.3.1	0	0	0	0	0	0	0	0	0	0	0	0	0	0.00429682	0	0	0	0	0	0	0	0	0	0	0	0	0	0	0	0	0	0	0	0	0	0	0	0	0	0	0	0	0	0	0	0	0	0	0
DR.1	0	0	0	0	0	0	0	0	0	0	0	0	0	0	0	0	0	0	0	0	0	0	0	0	0	0	0	0	0	0	0	0	0	0	0	0	0	0	0	0	0	0	0	0	0	0	0	0	0
DS.1	0	0	0	0	0	0	0	0	0.00107352	0	0	0	0	0	0	0	0	0	0	0	0	0	0	0	0	0	0	0	0	0	0	0	0	0	0	0	0	0	0	0.0059068	0	0	0	0	0	0	0	0	0
DS.2	0	0	0	0	0	0	0	0	0	0	0	0	0	0	0	0	0	0	0	0	0	0	0	0	0	0	0	0	0	0	0	0	0	0	0	0	0	0	0	0	0	0	0	0	0	0	0	0	0
DS.3	0	0	0	0	0	0	0	0	0	0	0	0	0	0	0	0	0	0	0	0	0	0	0	0	0	0	0	0	0	0	0	0	0	0	0	0	0	0	0	0	0	0	0	0	0	0	0	0	0
DT.1	0	0	0	0	0	0	0	0	0	0	0	0	0	0	0	0	0	0	0	0	0	0	0	0	0	0	0	0	0	0	0	0	0	0	0	0	0	0	0	0	0	0	0	0	0	0	0	0	0
DT.2	0	0	0	0	0	0	0	0	0	0	0	0	0	0	0	0	0	0	0	0	0	0	0	0	0	0	0	0	0	0	0	0	0	0	0	0	0	0	0	0	0	0	0	0	0	0	0	0	0
DT.3	0	0	0	0	0	0	0	0	0	0	0	0	0	0	0	0	0	0	0	0	0	0	0	0	0	0	0	0	0	0	0	0	0	0	0	0	0	0	0	0	0	0	0	0	0	0	0	0	0
DU.1	0	0	0	0	0	0	0	0	0	0	0	0	0	0	0	0	0.00160901	0	0	0.00719734	0	0	0	0.00122978	0	0	0	0	0	0	0	0	0	0	0	0	0	0	0	0	0	0	0	0	0	0	0	0	0
DV.1	0	0	0	0.00944214	0	0	0	0	0.0314097	0.00313679	0.0397954	0.0743026	0	0.0546292	0.0439788	0	0.0173922	0	0.00943531	0.0404557	0	0	0.0185571	0.0015661	0.00315813	0.00143624	0	0.00732833	0.00412537	0	0.00117795	0	0	0	0	0.0112684	0	0	0	0.00601939	0.00169671	0	0.0280898	0.0181795	0	0.0899183	0.021966	0	0
DV.1.1	0	0	0	0.00170145	0	0	0	0	0.00568576	0	0	0	0.00980675	0	0.0185724	0	0	0	0.00554645	0	0.0147013	0.00676628	0	0.00293542	0.00733446	0	0.00194072	0	0	0.00664452	0	0.00285708	0	0	0	0	0.00923361	0	0	0	0.00697555	0	0	0.00322242	0	0	0	0	0
DV.2	0	0	0	0	0	0	0	0	0	0	0	0	0	0	0	0	0.00101977	0	0	0	0	0	0	0	0	0	0	0	0	0	0	0	0	0	0	0	0	0	0	0	0	0	0	0	0	0	0	0	0
DV.3	0	0	0	0	0	0	0	0	0	0	0	0	0	0	0	0	0	0	0	0	0	0	0	0	0	0	0	0	0	0	0	0	0	0	0	0	0	0	0	0	0	0	0	0	0	0	0	0	0
DV.3.1	0	0	0	0	0	0	0	0	0	0.00110854	0	0	0	0	0	0	0	0	0	0	0	0	0	0	0.00139869	0	0	0	0	0	0	0	0	0	0	0	0	0	0	0	0	0	0	0	0	0	0	0	0
DV.4	0	0	0	0	0	0	0	0	0.00117656	0	0	0.00210222	0.0101135	0.00208319	0.00130997	0	0.0027017	0	0.00556672	0.00137239	0.0342438	0.00125205	0.00192421	0.0043632	0.00143644	0	0.00151388	0.00174419	0.00172301	0.0017623	0.00104888	0.00151159	0	0	0.00227746	0.00475205	0.00158919	0.00109163	0	0.00104999	0.001112	0	0.00222863	0.00136941	0.00107293	0	0.00106763	0.00115237	0
DV.5	0	0	0	0	0	0	0	0	0	0.0117549	0	0.00212488	0.00190632	0	0.0148971	0	0	0.0184205	0	0	0	0.0192127	0	0.00951441	0.00440185	0	0.0068502	0	0	0.00901211	0.0138611	0.00216073	0	0	0.00436516	0.00345606	0	0.0022576	0	0	0.00244085	0	0	0	0.0141481	0	0	0	0
DV.6	0	0	0	0.0251054	0	0	0	0	0	0.0132116	0	0	0	0	0.0275456	0.0125969	0.00736856	0	0	0	0.00137039	0.00548574	0	0.0142893	0.0195488	0	0.0300913	0	0	0	0	0.0118136	0	0	0.0137277	0	0	0.0283059	0.0277872	0.00340502	0.00972127	0	0.00296898	0	0.0106719	0.00749313	0	0.0294693	0.0157419
DV.6-like	0	0	0	0	0	0	0	0	0	0	0	0	0	0	0	0	0	0	0	0	0	0	0	0	0	0	0	0	0	0	0	0	0	0	0	0	0	0	0	0	0	0	0	0	0	0	0	0	0
DV.6.1	0	0	0	0	0	0	0	0	0	0	0	0	0	0	0	0	0	0	0	0	0	0	0	0	0.00137774	0	0.0047193	0	0	0	0	0.00801239	0	0	0	0	0	0	0	0	0	0	0	0	0	0	0.00728531	0.0106264	0.00599652
DV.6.2	0	0	0	0	0	0	0	0	0	0	0	0	0	0	0	0	0	0	0	0	0	0	0	0	0	0	0	0	0	0	0	0	0	0	0	0	0	0	0	0	0	0	0	0	0	0	0	0	0
DV.7	0	0	0	0	0	0	0	0	0	0	0	0.00862762	0	0	0	0	0	0	0.00446205	0	0.0155167	0	0.0102229	0.00724048	0	0	0	0	0	0.00617957	0	0	0	0	0.0149473	0.00357481	0	0	0	0	0	0	0	0	0	0	0	0	0
DV.8	0	0	0	0.00439943	0	0	0	0	0.00422416	0.0162894	0	0	0.0124601	0.00452947	0.00164621	0	0	0.0158316	0.00565489	0	0.0185804	0	0	0	0	0.0199757	0	0.0128558	0	0.00490713	0	0	0	0	0.00163132	0.01878	0.00429347	0	0	0.0168919	0.0192031	0	0	0	0.00471958	0.00220497	0	0	0.00147084
DW.1	0	0	0	0	0	0	0	0	0	0	0	0	0	0	0	0	0	0	0	0	0	0	0	0	0	0	0	0	0	0	0	0	0	0	0	0	0	0	0	0	0	0	0	0	0	0	0	0	0
EA.1	0	0	0	0	0	0	0	0	0	0	0	0	0	0	0	0	0	0	0	0	0	0	0	0	0	0	0	0	0	0	0	0	0	0	0	0	0	0	0	0	0	0	0	0	0	0	0	0	0
EA.2	0	0	0	0	0	0	0	0	0	0	0	0	0	0	0	0	0	0	0	0	0	0	0	0	0	0	0	0	0	0	0	0	0	0	0	0	0	0	0	0	0	0	0	0	0	0	0	0	0
EC.1	0	0	0	0	0	0	0	0	0	0	0	0	0	0	0	0	0	0	0	0	0	0	0	0	0	0	0	0	0	0	0	0	0	0	0	0	0	0	0	0	0	0	0	0	0	0	0	0	0
ED.1	0	0	0	0	0	0	0	0	0	0	0	0	0	0	0	0	0	0	0	0	0	0	0	0	0	0	0	0	0	0	0	0	0	0	0	0	0	0	0	0	0	0	0	0	0	0	0	0	0
ED.2	0	0	0	0	0	0	0	0	0	0	0	0	0	0	0	0	0	0	0	0	0	0	0	0	0	0	0	0	0	0	0	0	0	0	0	0	0	0	0	0	0	0	0	0	0	0	0	0.0034662	0
ED.3	0	0	0	0	0	0	0	0	0	0	0	0	0	0	0	0	0	0	0	0	0	0	0	0	0	0	0	0	0	0	0	0	0	0	0	0	0	0	0	0	0	0	0	0	0	0	0	0	0.00154501
EE.1	0	0	0	0	0	0	0	0	0	0	0	0	0	0	0	0	0	0	0	0	0	0	0	0	0	0	0	0	0	0	0	0	0	0	0	0	0	0	0	0	0	0	0	0	0	0	0	0	0
EE.2	0	0	0	0	0	0	0	0	0	0	0	0	0	0	0	0	0	0	0	0	0	0	0	0	0	0	0	0	0	0	0	0	0	0	0	0	0	0	0	0	0	0	0	0	0	0	0	0	0
EE.3	0	0	0	0	0	0	0	0	0	0	0	0	0	0	0	0	0	0	0	0	0	0	0	0	0	0	0	0	0	0	0	0	0	0	0	0	0	0	0	0	0	0	0	0	0	0	0	0	0
EE.5	0	0	0	0	0	0	0	0	0	0.0100223	0	0	0	0	0	0	0	0	0	0	0	0	0	0	0	0	0	0	0	0	0	0	0	0	0	0	0	0	0	0	0	0	0	0	0	0	0	0	0
EF.1	0	0	0	0	0	0	0	0	0	0.00562695	0	0	0	0	0	0	0	0	0	0	0	0	0	0.00231749	0	0	0	0.00578506	0	0	0	0	0	0.00110449	0	0	0	0	0	0	0	0	0	0	0	0	0	0	0
EF.1.1	0	0	0	0	0	0	0	0	0	0	0	0	0	0	0	0	0	0	0	0	0	0	0	0.00103824	0	0	0	0	0	0	0	0	0	0	0	0	0	0	0	0	0	0	0	0	0	0	0	0.015913	0
EF.1.2	0	0	0	0	0	0	0	0	0	0	0	0	0	0	0	0	0	0	0	0	0	0	0	0	0	0	0	0	0	0	0	0	0	0	0	0	0	0	0	0	0	0	0.00143579	0	0	0	0	0	0
EF.1.3	0	0	0	0	0	0	0	0	0	0	0	0	0	0	0	0	0	0	0	0	0	0	0	0	0	0	0	0	0	0	0	0	0	0	0	0	0	0	0	0	0	0	0	0	0	0	0	0	0
EF.2	0	0	0	0	0	0	0	0	0	0	0	0.00181533	0	0	0	0	0.00366408	0	0	0	0	0	0	0	0	0	0	0	0	0	0	0	0	0	0	0	0	0.00348493	0	0	0	0	0	0	0	0	0	0	0
EG.1	0	0	0.0127503	0	0	0	0	0	0.00208933	0	0	0	0	0	0	0	0	0.0155808	0.016344	0.00442452	0.0322894	0	0.0254721	0.0301002	0.0143525	0	0.00364754	0	0.00961954	0.0405699	0	0	0	0	0	0.0155646	0.0193709	0	0	0.00366531	0.0101409	0	0.00524524	0.00190054	0.00204069	0.0187457	0.0290747	0	0.0582894
EG.1.1	0	0	0	0	0	0	0	0	0	0	0	0	0	0	0	0	0	0.00802872	0	0	0	0	0	0	0	0	0	0	0	0	0.00262514	0	0	0	0	0	0	0	0.00393324	0	0	0	0	0.00973938	0.00406631	0	0	0	0
EG.1.2	0	0	0	0	0	0	0	0	0	0	0.0104665	0	0	0	0.00456504	0	0	0	0	0	0	0	0	0	0	0	0	0.00606438	0	0	0	0.0164198	0	0	0	0.00598887	0	0	0	0	0	0	0	0	0	0	0	0	0
EG.1.3	0	0	0	0.0204147	0	0	0	0	0	0	0	0	0	0	0.00266756	0	0.00250993	0	0	0	0	0.0113493	0.0185597	0.00445793	0.015606	0	0	0.0138042	0	0	0.0111336	0	0	0	0	0	0	0	0	0.00487047	0	0	0.0108389	0.00785532	0	0.0162546	0.00324945	0.00957239	0
EG.1.4	0	0	0	0	0	0	0	0	0	0	0	0	0	0	0	0	0	0	0	0.00401112	0	0	0	0	0	0	0.00901674	0.00932978	0	0	0	0	0	0	0.0182341	0	0	0	0	0	0	0	0.00937259	0.00850094	0.00317674	0	0.00952933	0.00578418	0.00561739
EG.1.5	0	0	0	0	0	0	0	0	0	0.0117164	0	0	0	0	0	0	0.0148483	0	0	0	0	0	0	0	0	0	0	0	0	0.00962189	0	0.00494078	0	0	0	0	0	0	0	0.00390668	0	0	0	0	0.0121849	0	0	0	0
EG.1.6	0	0	0	0	0	0	0	0	0	0	0	0	0	0	0.00302733	0	0.0297822	0	0	0	0	0	0	0.064462	0	0	0	0	0	0	0	0	0	0	0	0	0	0	0	0	0	0	0.00424288	0	0	0	0	0	0.0037251
EG.1.7	0	0	0	0	0	0	0	0	0	0	0	0	0.026612	0.00668842	0	0	0	0	0	0	0	0	0	0	0	0	0	0	0	0	0	0	0	0	0	0	0	0	0	0.00153198	0	0	0	0	0	0	0	0	0
EG.10	0	0	0	0	0	0	0	0	0	0	0	0	0.00467946	0	0	0	0.0011998	0	0	0	0	0.00132176	0.0192075	0	0	0	0	0	0	0	0	0	0	0	0	0	0.00196052	0	0	0	0	0	0	0	0	0	0	0.00100164	0
EG.10.1	0	0	0	0	0	0	0	0	0	0	0	0	0	0	0	0	0	0	0	0	0	0	0	0	0	0	0	0	0	0	0	0	0	0	0	0	0	0	0	0	0	0	0	0	0	0	0	0	0
EG.11	0	0	0	0	0	0	0	0	0	0	0	0	0	0	0	0	0	0	0	0	0	0	0	0	0	0	0	0	0	0	0	0	0	0	0	0	0	0	0	0	0	0	0.00101854	0	0	0	0	0	0
EG.12	0	0	0	0	0	0	0	0	0	0	0	0	0	0	0	0	0	0	0	0	0	0	0	0	0	0	0	0	0	0	0	0	0	0	0	0	0	0	0	0	0	0	0	0.00306525	0	0	0	0	0
EG.13	0	0	0	0	0	0	0	0	0.0217047	0	0	0	0.0167204	0	0	0	0	0	0	0	0	0	0	0	0.00960549	0	0.0112716	0	0	0	0.00207989	0.0162003	0	0	0	0	0	0	0	0	0	0	0	0	0	0	0	0	0
EG.14	0	0	0	0	0	0	0	0	0	0	0	0	0	0	0	0	0	0	0	0	0	0.0052119	0	0	0	0	0	0	0	0	0	0	0	0	0	0	0	0	0	0	0	0	0.00206834	0	0	0	0	0	0
EG.2	0	0	0	0	0	0	0	0	0	0	0	0	0	0	0	0	0	0	0	0	0	0	0	0	0	0	0	0	0	0	0	0	0	0	0	0	0	0	0	0	0	0	0	0	0	0	0	0	0
EG.2.1	0	0	0	0	0	0	0	0	0	0	0	0	0	0	0	0	0	0	0	0	0	0	0	0	0	0	0	0	0	0	0	0	0	0	0	0	0	0	0	0	0	0	0	0	0	0	0	0	0
EG.2.2	0	0	0	0	0	0	0	0	0	0	0	0	0	0	0	0	0	0	0	0	0	0	0	0	0.00105174	0	0	0	0	0	0	0	0	0	0	0	0	0	0	0	0	0	0	0	0	0	0	0	0
EG.2.3	0	0	0	0	0	0	0	0	0	0	0	0	0	0	0	0	0	0	0.0073673	0	0	0	0	0	0	0.00909279	0	0	0	0	0	0	0	0	0	0	0	0	0	0	0	0	0	0	0	0	0	0	0
EG.2.4	0	0	0	0	0	0	0	0	0	0	0	0	0	0	0	0	0	0	0	0	0	0	0	0	0	0	0	0	0	0	0	0	0	0	0	0	0	0	0	0	0	0	0	0	0	0	0	0	0
EG.3	0	0	0	0	0	0	0	0	0	0	0.00493299	0	0	0.00227604	0	0	0.00446997	0	0	0	0	0	0.00973071	0	0	0	0	0	0	0	0	0	0	0	0	0.00394762	0	0	0	0.0128112	0	0	0	0	0	0	0	0	0
EG.4	0	0	0.00731632	0	0	0	0	0	0	0	0	0.0516155	0	0.00864488	0.00166637	0	0.0018495	0	0.00666767	0	0	0	0	0	0.00385766	0	0.00164496	0	0	0.0328013	0	0.0012353	0	0	0	0.00219765	0.00701748	0	0.00399443	0	0.00721344	0	0.00595555	0	0.00582232	0	0	0	0
EG.4.1	0	0	0	0	0	0	0	0	0	0	0	0	0	0	0	0	0	0	0	0	0	0	0	0	0	0	0	0	0	0	0	0	0	0	0	0	0	0	0	0	0	0	0	0	0	0	0	0	0
EG.4.2	0	0	0	0	0	0	0	0	0	0	0	0.00117671	0	0	0	0	0	0	0	0	0	0	0	0	0	0	0	0	0	0	0	0	0	0	0	0	0	0	0	0	0	0	0	0	0	0	0	0	0
EG.4.3	0	0	0	0	0	0	0	0	0.0107749	0	0	0	0	0	0	0	0	0	0	0	0	0	0	0.00102519	0	0	0	0	0	0	0	0	0	0	0.00275072	0	0.00377886	0	0	0	0	0	0	0	0.00342569	0	0	0	0
EG.4.5	0	0	0	0	0	0	0	0	0	0	0	0	0	0	0	0	0	0	0	0	0	0	0	0	0	0	0	0	0	0	0	0	0	0	0	0	0	0	0	0	0	0	0	0	0	0	0	0	0
EG.5	0	0	0	0	0	0	0	0	0	0	0	0	0	0	0	0	0	0	0	0	0	0	0	0	0	0	0	0	0	0	0	0	0	0	0	0	0	0	0	0	0	0	0	0	0	0	0	0	0
EG.5.1.1	0	0	0	0	0	0	0	0	0	0	0	0	0	0	0	0	0	0	0	0	0	0	0	0	0	0	0	0	0	0	0	0	0	0	0	0	0	0	0	0	0	0	0	0	0	0	0	0	0
EG.5.1.4	0	0	0	0	0	0	0	0	0	0	0	0	0	0	0	0	0	0	0	0	0	0	0	0	0	0	0	0	0	0	0	0	0	0	0	0	0	0	0	0	0	0	0	0	0	0	0	0	0
EG.5.1.6	0	0	0	0	0	0	0	0	0	0	0	0	0	0	0	0	0	0	0	0	0	0	0	0	0	0	0	0	0	0	0	0	0	0	0	0	0	0	0	0	0	0	0	0	0	0	0	0	0
EG.5.1.9	0	0	0	0	0	0	0	0	0	0	0	0	0	0	0	0	0	0	0	0	0	0	0	0	0	0	0	0	0	0	0	0	0	0	0	0	0	0	0	0	0	0	0	0	0	0	0	0	0
EG.5.2.4	0	0	0	0	0	0	0	0	0	0	0	0	0	0	0	0	0	0	0	0	0	0	0	0	0	0	0	0	0	0	0	0	0	0	0	0	0	0	0	0	0	0	0	0	0	0	0	0	0
EG.6	0	0	0	0	0	0	0	0	0	0	0	0	0	0	0	0	0	0	0	0	0	0	0	0	0.00172238	0	0	0	0	0	0	0	0	0	0	0	0	0	0	0	0	0	0	0	0	0	0	0	0
EG.6.1	0	0	0	0	0	0	0	0	0	0	0	0	0	0	0	0	0	0	0	0	0	0	0	0	0	0	0	0	0	0	0	0	0	0	0	0	0	0	0	0	0	0	0	0	0	0	0	0	0
EG.6.1.2	0	0	0	0	0	0	0	0	0	0	0	0	0	0	0	0	0	0	0	0	0	0	0	0	0	0	0	0	0	0	0	0	0	0	0	0	0	0	0	0	0	0	0	0	0	0	0	0	0
EG.7	0	0	0	0	0	0	0	0	0	0	0	0	0	0	0	0	0	0	0	0	0	0	0	0.00153903	0	0	0	0.00114368	0	0	0	0	0	0	0	0	0	0	0	0	0	0	0	0	0	0	0	0	0
EG.8	0	0	0	0.00502739	0	0	0	0	0	0	0.015453	0	0	0	0	0	0	0	0.00586907	0	0	0	0.00591133	0	0	0	0.00498375	0	0	0	0	0	0	0	0	0	0	0	0	0	0	0	0	0	0.00165068	0.00297653	0	0	0
EH.1	0	0	0	0	0	0	0	0	0	0	0	0	0	0	0	0	0	0	0	0	0	0	0	0	0	0	0	0	0	0	0	0	0	0	0	0	0	0	0	0	0	0	0	0	0	0	0	0	0
EJ.1	0	0	0	0	0	0	0	0	0	0	0	0	0	0	0	0	0	0	0	0	0	0	0	0	0	0	0	0	0	0	0	0	0	0	0	0	0	0	0	0	0	0	0	0	0	0	0	0	0
EJ.2	0	0	0	0	0	0	0	0	0	0	0	0	0	0	0	0	0	0	0	0	0	0	0	0	0	0	0	0	0	0	0	0	0	0	0	0	0	0	0	0	0	0	0	0	0	0	0	0	0
EK.1	0	0	0	0	0	0	0	0	0	0	0	0	0	0	0	0	0	0	0	0	0	0	0	0	0	0	0	0.00106436	0	0	0	0	0	0	0	0	0	0	0	0	0	0	0	0	0	0	0	0	0
EK.2	0	0	0	0	0	0	0	0	0	0	0	0	0	0	0	0	0	0	0	0	0	0	0	0	0	0	0	0	0	0	0	0	0	0	0	0	0.00118694	0.00282656	0	0	0.00104079	0	0	0	0	0	0	0	0
EK.3	0	0	0	0	0	0	0	0	0	0	0	0	0	0.00137112	0.00552326	0	0	0	0	0	0	0.0012156	0	0	0	0	0	0	0	0	0	0	0	0	0	0	0	0	0	0	0	0	0	0.00328881	0	0	0	0	0.00494965
EK.4	0	0	0	0	0	0	0	0	0	0	0	0	0.00531056	0	0	0	0	0	0	0	0	0	0.00291574	0.00240925	0	0	0	0	0	0	0	0	0	0	0	0	0	0	0	0	0	0	0	0	0	0	0	0	0
EL.1	0	0	0	0	0	0	0	0	0	0	0.0247919	0.00832773	0.00363889	0.00371179	0.0104011	0	0.00988448	0	0.00113725	0.0137502	0.00606042	0	0.00840823	0.0172828	0.0189249	0	0	0.0244873	0	0.0239596	0.0143195	0	0	0	0.0040871	0.00319535	0.0053011	0.047731	0.00247843	0.00386247	0.00469266	0	0.00696007	0.0212827	0.00481278	0.0429844	0.0270169	0.00697246	0
EM.1	0	0	0	0	0	0	0	0	0	0	0	0	0	0	0	0	0	0	0	0	0	0	0	0	0	0	0	0	0	0	0	0	0	0	0	0	0.00760582	0	0	0	0	0	0	0	0.00248746	0	0	0	0
EN.1	0	0	0	0	0	0	0	0	0	0	0	0	0	0	0	0	0	0	0	0	0	0	0.00134133	0	0	0	0	0	0	0	0	0	0	0	0	0	0	0	0	0	0	0	0	0	0	0	0	0	0
EQ.1	0	0	0	0	0	0	0	0	0	0	0	0	0	0	0	0	0	0	0	0	0	0	0	0	0	0	0	0	0	0	0	0	0	0	0	0	0	0	0	0	0	0	0	0	0	0	0	0	0
ER.1.1	0	0	0	0	0	0	0	0	0	0	0	0	0	0	0	0	0	0	0	0	0	0	0	0	0	0	0	0	0	0	0	0	0	0	0	0	0	0	0	0	0	0	0.00122947	0	0	0	0	0	0
ES.1	0	0	0	0	0	0	0	0	0	0	0	0	0	0	0	0	0	0	0	0	0	0	0	0	0	0	0	0	0	0	0	0	0	0	0	0	0	0	0	0	0	0	0	0	0	0	0	0	0
ET.1	0	0	0	0	0	0	0	0	0	0	0	0	0	0	0	0	0.0187054	0	0	0	0	0.0528264	0	0	0	0	0	0	0	0.00171086	0	0	0	0	0	0	0	0	0	0	0	0	0	0	0	0	0	0.00993377	0.00106346
EU.1	0	0	0	0	0	0	0	0	0.00372688	0	0	0	0.0457588	0	0	0	0	0	0.0185888	0	0	0	0	0	0.0069706	0	0	0.0053395	0.00710431	0	0	0.016278	0	0	0	0.00310053	0.0178196	0.0499829	0.00378508	0.0179637	0	0	0.00738451	0	0.0037233	0.00634264	0.00534028	0.0326611	0.00531358
EU.1.1	0	0	0	0	0	0	0	0	0	0	0	0	0	0	0	0	0	0	0	0	0	0	0	0	0	0	0	0	0	0	0	0	0	0	0.00740009	0	0	0	0	0	0	0	0	0	0	0	0.00205501	0	0
EU.1.1.1	0	0	0	0	0	0	0	0	0.00132202	0	0	0	0	0.00529397	0	0	0.00271272	0	0.0080473	0	0	0	0	0	0.0086343	0	0.00298818	0	0	0.0087168	0	0	0	0	0	0	0	0.00685735	0	0	0	0	0	0.00232705	0.0023465	0	0	0	0
EU.1.1.2	0	0	0	0.0142978	0	0	0	0	0.0275581	0	0.00905394	0	0.0599177	0	0.0103635	0	0.00188103	0	0.00170137	0.0131592	0	0.0189856	0.00969012	0.0126464	0.0100025	0	0	0.00800593	0.0217638	0.0116203	0.00341386	0.0115218	0	0	0	0	0.00775613	0.0214176	0.00795372	0.00733886	0	0	0.00963787	0	0.0263729	0.0141419	0.00654059	0.0117079	0.00681342
EU.1.1.3	0	0	0	0	0	0	0	0	0	0	0	0	0	0	0	0	0	0	0	0	0	0	0	0	0	0	0	0	0	0	0	0	0	0	0	0	0	0	0	0	0.00491509	0	0.00303132	0.00207337	0	0	0	0	0.00359719
EW.2	0	0	0	0	0	0	0	0	0	0	0	0	0	0	0	0	0	0	0	0	0	0	0	0	0	0	0	0	0	0	0	0	0	0	0	0	0	0	0	0	0	0	0	0	0	0	0	0	0
EW.3	0	0	0	0	0	0	0	0	0	0	0	0	0	0	0	0	0	0	0	0	0	0	0	0	0	0	0	0	0	0	0	0	0	0	0	0	0	0	0	0	0	0	0	0	0	0	0	0	0
EY.1	0	0	0	0	0	0	0	0	0	0	0	0	0	0	0	0	0	0	0	0	0	0	0	0	0	0	0	0	0	0	0	0	0	0	0	0	0	0	0	0	0	0	0	0	0	0	0	0	0
EZ.1	0	0	0	0	0	0	0	0	0	0	0	0	0	0	0	0	0	0	0	0	0	0	0	0	0	0	0	0	0	0	0	0	0	0	0	0	0	0	0	0	0	0	0	0	0	0	0	0	0
FA.2	0	0	0	0	0	0	0	0	0	0	0	0	0	0	0	0	0	0	0	0	0	0	0	0	0	0	0	0	0	0	0	0	0	0	0	0	0	0	0	0	0	0	0	0	0	0	0	0	0
FB.1	0	0	0	0	0	0	0	0	0	0	0	0	0	0	0	0	0	0	0	0	0	0	0	0	0	0	0	0	0	0	0	0	0	0	0	0	0	0	0	0	0	0	0	0	0	0	0	0	0
FD.1	0	0	0	0	0	0	0	0	0	0	0	0	0	0	0	0	0	0	0	0	0	0	0	0.00254617	0	0	0	0	0	0	0	0	0	0	0	0	0	0	0	0	0	0	0	0	0	0	0	0	0
FD.1.1	0	0	0	0	0	0	0	0	0	0	0	0	0	0	0	0	0	0	0	0	0	0	0	0	0	0	0	0	0	0	0	0	0	0	0	0	0	0	0	0	0	0	0	0	0	0	0	0	0
FD.2	0	0	0	0	0	0	0	0	0	0	0	0	0	0	0	0	0	0	0	0	0	0	0	0	0	0	0	0	0	0	0	0	0	0	0	0	0	0	0	0	0	0	0	0	0	0	0	0	0
FD.2.1	0	0	0	0	0	0	0	0	0	0	0	0	0	0	0	0	0	0	0	0	0	0	0	0	0	0	0	0	0	0	0	0	0.00537634	0	0	0	0	0	0	0	0	0	0	0	0	0	0	0	0
FD.4	0	0	0	0.00665975	0	0	0	0	0	0	0	0	0.00475488	0	0	0	0	0	0.00537579	0	0	0	0.00600532	0	0	0	0.00112356	0	0	0.00378497	0.00258277	0	0	0	0	0	0	0	0	0	0	0	0	0.00187704	0.00127817	0	0	0	0
FD.4.1	0	0	0	0	0	0	0	0	0	0	0	0	0	0	0	0	0.00193715	0	0	0	0	0	0	0.00423472	0	0	0	0	0	0	0	0.0167816	0	0	0	0	0	0	0	0	0	0	0	0	0	0	0	0	0
FD.5.1	0	0	0	0	0	0	0	0	0	0	0	0	0	0	0	0	0	0	0	0	0	0	0	0	0	0	0	0	0	0	0	0	0	0	0	0	0	0	0	0	0	0	0	0	0	0	0	0	0
FE.1	0	0	0	0	0	0	0	0	0	0	0	0	0	0	0	0	0	0	0	0	0	0	0	0	0	0	0	0	0	0	0	0	0	0	0	0	0.0124428	0	0	0	0	0	0	0	0	0	0	0	0
FE.1.1	0	0	0	0	0	0	0	0	0	0	0	0	0	0	0	0	0	0	0	0	0	0	0	0	0	0	0	0	0	0	0	0	0	0	0	0	0.001089	0	0	0	0	0	0	0	0	0	0	0	0
FE.1.1.1	0	0	0	0	0	0	0	0	0	0	0	0	0	0	0	0	0	0	0	0	0	0	0	0	0	0	0	0	0	0	0	0	0	0	0	0	0	0	0	0	0	0	0	0	0	0	0	0	0
FE.1.1.3	0	0	0	0	0	0	0	0	0	0	0	0	0	0	0	0	0	0	0	0	0	0	0	0	0	0	0	0	0	0	0	0	0	0	0	0	0.00100442	0	0	0	0	0	0	0	0	0	0	0	0
FE.1.1.4	0	0	0	0	0	0	0	0	0	0	0	0	0	0	0	0	0	0	0	0	0	0	0	0	0	0	0	0	0	0	0	0	0	0	0	0	0.00205181	0	0	0	0	0	0	0	0	0	0	0	0
FE.1.2	0	0	0	0	0	0	0	0	0	0	0	0	0	0	0	0	0	0	0	0	0	0	0	0	0	0	0	0	0	0	0	0	0	0	0	0	0	0	0	0	0	0	0	0	0	0	0	0	0
FG.2	0	0	0	0	0	0	0	0	0	0	0	0	0	0	0	0	0	0	0	0	0	0	0	0	0	0	0	0	0	0	0	0	0	0	0.00199601	0	0	0	0	0	0	0	0	0	0	0	0	0	0
FG.3	0	0	0	0	0	0	0	0	0	0	0	0	0	0	0	0	0.00686984	0	0	0	0	0	0	0	0	0	0	0	0	0	0	0	0	0	0.0212661	0	0	0	0	0.00441306	0	0	0	0	0	0	0	0	0
FH.1	0	0	0	0	0	0	0	0	0.0071831	0	0	0	0	0	0	0	0.00392864	0	0	0.0102132	0	0	0	0	0	0	0.00189433	0	0	0.00325864	0	0	0	0	0	0	0	0	0	0.00118924	0.0111242	0	0	0	0	0	0	0	0
FJ.1	0	0	0	0	0	0	0	0	0	0	0	0	0	0	0	0	0	0	0	0	0	0	0	0	0	0	0	0	0	0	0	0	0	0	0	0	0	0	0	0	0	0	0	0	0	0	0	0	0
FK.1	0	0	0	0	0	0	0	0	0	0.026138	0	0	0.00276548	0	0	0	0	0	0	0	0	0	0	0	0	0	0	0	0	0.00113166	0	0.00240626	0	0	0	0	0.0073199	0	0	0	0	0	0	0.00147907	0	0	0	0	0
FK.1.2	0	0	0	0	0	0	0	0	0	0	0	0	0	0	0	0	0	0	0	0	0	0	0	0	0	0	0	0	0	0	0	0	0	0	0	0	0	0	0.00112442	0	0	0	0	0	0	0	0	0	0
FK.1.2.1	0	0	0	0	0	0	0	0	0	0	0	0	0	0	0	0	0	0	0	0	0	0	0	0	0	0	0	0	0	0	0	0	0	0	0	0.00556249	0	0	0	0	0	0	0	0	0	0	0	0	0
FK.1.4	0	0	0	0	0	0	0	0	0	0	0	0	0	0	0	0	0	0	0	0	0	0	0	0	0	0	0	0	0	0	0	0	0	0	0	0	0	0	0	0	0	0	0	0	0	0	0	0	0
FL.1	0	0	0	0	0	0	0	0	0	0.0186341	0	0	0	0	0	0	0	0.00394185	0	0	0	0	0.0090067	0	0	0	0.00451306	0	0	0	0	0	0	0	0	0	0	0	0	0.00422502	0	0.0406285	0.0118485	0	0	0	0.053268	0	0
FL.1-like	0	0	0	0	0	0.164838	0	0.284951	0	0	0	0	0	0	0	0	0	0	0	0	0	0	0	0	0	0	0	0	0	0	0	0	0	0	0	0	0	0	0	0	0	0	0	0	0	0	0	0	0
FL.1.2	0	0	0	0	0	0	0	0	0	0.00529172	0	0	0	0	0.00812012	0	0	0	0	0	0	0	0	0	0.00229259	0	0	0	0	0.00641851	0	0	0	0	0	0	0	0	0	0	0.0114509	0	0	0	0	0	0	0	0
FL.1.3	0	0	0	0	0	0	0	0	0	0	0	0	0.00213008	0	0	0	0	0	0	0	0	0	0	0	0	0	0	0	0	0	0	0	0	0	0	0	0	0	0	0	0	0	0	0	0	0	0	0	0
FL.1.4	0	0	0	0	0	0.0351619	0	0	0	0	0	0	0	0	0	0	0	0	0	0	0	0	0	0	0	0	0	0	0	0	0	0	0	0	0	0	0	0	0	0	0	0	0	0	0	0	0	0	0
FL.1.5	0	0	0	0	0	0	0	0	0	0	0	0	0	0	0	0	0	0	0	0	0	0.00145444	0	0	0	0	0	0	0	0	0	0	0	0	0	0	0	0	0	0.00560673	0	0	0	0	0	0.00771676	0	0	0
FL.1.5.1	0	0	0	0	0	0	0	0	0	0	0	0	0	0	0	0	0	0	0	0	0	0	0	0	0	0	0	0	0	0	0	0	0	0	0	0	0	0	0	0	0	0	0	0	0	0	0	0	0
FL.1.5.2	0	0	0	0	0	0	0	0	0	0	0	0	0	0	0	0	0	0	0	0	0	0	0	0	0	0	0	0.00268471	0	0	0	0	0	0	0	0	0	0	0	0	0	0	0	0	0	0	0	0	0
FL.1.6	0	0	0	0	0	0	0	0	0	0	0	0	0	0	0	0	0	0	0	0	0	0	0	0	0	0	0	0	0	0	0	0	0	0	0	0	0	0	0	0	0	0	0	0	0	0	0	0	0
FL.10	0	0	0	0	0	0	0	0	0	0	0.0620086	0	0	0	0	0	0	0	0.00712645	0	0.00920155	0	0.0103522	0	0.0156396	0	0	0.00126395	0.00713982	0.0266129	0	0	0	0	0	0	0.0109203	0	0.0202933	0	0.0151742	0.0796691	0	0.0102068	0.0106269	0.00687503	0.0361014	0	0
FL.10.1	0	0	0	0	0	0	0	0	0	0	0	0	0	0	0	0	0	0	0	0	0	0	0	0	0	0	0	0	0	0	0	0	0	0	0	0	0	0	0	0	0	0	0	0	0	0	0	0	0
FL.10.3	0	0	0	0	0	0	0	0	0	0	0	0	0	0	0	0	0.00102628	0	0	0	0.00116467	0	0	0	0.00105841	0	0	0	0	0.00111002	0	0	0	0	0	0	0	0	0.0017331	0	0.00185604	0	0	0	0	0	0	0	0
FL.11	0	0	0	0	0	0	0	0	0	0.0020887	0	0	0	0	0	0	0.00469065	0	0	0	0	0	0	0	0	0	0.00358979	0	0.00304088	0.003796	0	0	0	0	0	0.00122552	0	0	0	0	0.00111305	0	0	0	0	0	0	0	0
FL.12	0	0	0	0	0.0416667	0	0.100754	0	0	0	0	0	0	0	0	0	0	0.00428928	0	0.00253259	0	0	0	0	0	0	0	0.00233771	0.00739727	0	0	0.00353918	0	0.00290698	0	0.00241511	0	0	0	0	0.0110791	0	0.0129555	0.0109347	0	0.0166008	0	0	0
FL.13	0	0	0	0	0	0	0	0	0	0	0	0	0	0	0	0	0.00496901	0.00371976	0.00710847	0.00163959	0.0095299	0	0	0	0.0138483	0	0.00946157	0.0232453	0	0.0172225	0.0224824	0	0	0	0.00418799	0	0.0259672	0	0.00705498	0.012137	0	0	0.00211311	0	0.00634377	0.00754623	0.0245663	0.00625596	0
FL.13.1	0	0	0	0	0	0	0	0	0	0	0	0	0	0	0	0	0	0	0	0	0	0	0	0	0	0	0	0	0	0	0	0	0	0	0	0	0	0	0	0	0	0	0	0	0	0	0	0	0
FL.13.2	0	0	0	0	0	0	0	0	0	0	0	0	0.00619291	0	0	0	0	0	0	0	0	0	0	0	0	0	0	0	0	0	0	0	0	0	0	0.00414835	0	0	0	0	0	0	0.00451875	0.00768829	0	0.011034	0	0	0
FL.13.3	0	0	0	0	0	0	0	0	0	0	0	0	0	0	0	0	0.00149949	0	0	0.00142639	0	0	0	0	0	0	0	0	0	0.0013898	0	0	0	0	0.00137067	0	0	0	0	0	0	0.00136907	0	0	0	0	0.00187163	0	0
FL.13.3.1	0	0	0	0	0	0	0	0	0	0.00122926	0	0	0.00149426	0	0	0	0	0	0	0	0	0	0	0	0	0	0.00124619	0	0	0	0	0	0	0	0	0	0	0	0	0	0	0	0	0.00126094	0.00105321	0.00141609	0	0	0
FL.13.4	0	0	0	0	0	0	0	0	0	0	0	0	0	0	0	0	0	0	0	0	0	0	0	0	0	0	0	0	0	0	0	0	0	0	0	0	0	0	0	0	0	0	0.00178695	0	0	0	0	0	0
FL.13.5	0	0	0	0	0	0	0	0	0	0	0	0	0	0	0	0	0	0	0	0	0	0	0	0	0	0	0	0	0	0	0	0	0	0	0	0	0	0	0	0	0	0	0	0	0	0	0	0	0
FL.14	0	0	0	0	0	0	0	0	0	0	0	0	0	0	0	0	0	0	0	0	0	0	0	0	0	0	0	0	0	0	0	0	0	0	0	0	0	0	0	0	0	0	0	0.00198958	0.00137778	0	0	0	0
FL.15	0	0	0	0	0	0	0	0	0	0	0	0	0	0	0	0	0	0	0	0	0	0	0	0	0	0	0	0	0	0	0	0	0	0	0	0	0	0	0	0	0	0	0	0	0.00115402	0	0	0	0
FL.15.3	0	0	0	0	0	0	0	0	0	0	0	0	0	0	0	0	0	0	0	0	0	0	0	0	0	0	0	0	0	0	0	0	0	0	0	0	0	0	0	0	0	0	0	0	0	0	0	0	0
FL.16	0	0	0	0	0	0	0	0	0.00112137	0	0	0	0	0	0	0	0	0	0	0	0	0.00145345	0	0	0	0	0	0.00100526	0	0	0	0	0	0	0	0	0	0	0	0	0	0	0	0.0135579	0	0	0	0	0
FL.17	0	0	0	0	0	0	0	0	0.00733762	0	0	0	0	0	0.00590951	0.00426556	0	0	0	0	0	0	0.0047144	0	0.00279127	0	0.00188116	0.00811383	0.0115015	0	0.00848356	0	0	0	0	0	0	0	0	0.0225382	0.00277346	0	0.00245858	0	0	0	0	0.00147365	0.00758607
FL.17.2	0	0	0	0	0	0	0	0	0	0	0	0	0	0	0	0	0	0	0	0	0	0	0	0	0	0	0	0.00355844	0	0.00246297	0	0	0	0	0	0	0	0.00327934	0	0	0	0	0	0	0	0	0	0	0
FL.18	0	0	0	0	0	0	0	0	0	0	0	0	0	0	0	0	0.0138127	0	0	0	0	0	0	0.00472243	0	0.0110326	0	0	0	0	0	0.0133589	0	0	0	0	0	0	0	0	0	0	0	0.00593346	0	0	0	0	0
FL.18.1	0	0	0	0.00104655	0	0	0	0	0	0	0	0	0	0	0	0	0	0	0	0	0	0	0	0	0	0	0	0	0	0	0	0	0	0	0	0	0	0	0	0	0	0	0	0	0	0	0	0	0
FL.18.1.1	0	0	0	0	0	0	0	0	0	0	0	0	0	0	0	0	0	0	0	0	0	0	0	0	0	0	0	0	0	0	0	0	0	0	0	0	0	0	0	0	0	0	0	0	0	0	0	0	0
FL.19	0	0	0	0	0	0	0	0	0	0	0	0	0	0	0	0	0	0	0	0	0	0	0	0	0	0	0	0	0	0	0	0	0	0	0	0	0	0	0	0	0	0	0	0	0	0	0	0	0
FL.19.1	0	0	0	0	0	0	0	0	0	0	0	0	0	0	0	0	0	0	0	0	0	0	0	0	0	0	0	0	0	0	0	0	0	0	0	0	0	0	0	0	0	0	0	0	0	0	0	0	0
FL.2	0	0	0.0218754	0.0191435	0	0	0	0	0	0.0012974	0.00379431	0.0653535	0.060045	0.0196226	0.0207713	0.0596781	0.0235505	0.0445002	0.0333344	0.0318672	0	0.0240344	0.00508874	0.0127867	0.00631372	0.0194766	0.00865132	0.0130154	0.00986748	0.00437589	0	0.0291511	0	0	0.0229271	0.0194103	0.033685	0.00615046	0.017182	0.0128809	0.00307613	0	0.00843106	0.00628116	0.00979792	0.0268422	0.0300936	0	0.0165823
FL.2.1	0	0	0.0306088	0	0	0	0	0	0	0	0	0	0	0.00445576	0	0	0	0	0	0	0	0	0.00472581	0.00486667	0	0	0	0	0.0049505	0	0	0	0	0	0	0	0	0	0	0	0	0	0.00323197	0.00516807	0	0	0	0	0
FL.2.2	0	0	0	0	0	0	0	0	0	0	0	0	0	0	0	0	0.0066253	0	0	0	0	0	0	0	0	0	0	0	0	0	0	0	0	0	0	0	0	0	0	0	0	0	0	0.00818463	0	0	0	0	0
FL.2.2.1	0	0	0	0	0	0	0	0	0	0	0	0	0	0	0	0	0	0	0	0	0	0	0	0	0	0.00105467	0	0	0	0	0	0	0	0	0	0	0	0	0	0	0	0	0	0	0.00103057	0	0	0	0
FL.2.3	0	0	0	0	0	0	0	0	0	0.00196465	0	0	0	0	0	0	0	0	0.00285293	0	0	0	0	0	0.00356966	0	0	0	0	0	0	0	0	0	0	0.00290126	0	0	0	0	0	0	0.00214091	0	0	0	0.00219018	0	0
FL.2.3.1	0	0	0.00111862	0	0	0	0	0	0	0	0.00109987	0	0	0.00102239	0	0	0.00118537	0	0	0	0	0	0	0	0	0.00242396	0	0	0	0	0	0	0	0	0	0.00116082	0	0	0	0	0	0	0	0	0	0	0	0	0
FL.2.4	0	0	0	0	0	0	0	0	0	0	0	0	0	0	0.00145279	0	0	0	0	0	0	0	0	0	0.00147348	0	0	0	0.00353866	0	0	0	0	0	0	0	0	0	0	0	0	0	0	0.00272016	0	0	0	0	0
FL.2.6	0	0	0	0	0	0	0	0	0	0	0.00120179	0.00498042	0	0	0	0.00150288	0	0	0	0	0	0	0	0	0	0.0137491	0.00238009	0	0	0	0.00200025	0	0	0	0.00278091	0	0	0	0	0	0	0	0.00155409	0.00865925	0.00438052	0.0024977	0	0	0.00276089
FL.21	0	0	0	0	0	0	0	0	0	0	0	0	0	0	0	0	0.0050396	0	0	0.0151574	0	0.0142857	0	0	0	0	0	0	0	0.00243309	0	0	0	0	0	0	0	0	0	0	0	0	0	0	0	0	0	0	0
FL.21.1	0	0	0	0	0	0	0	0	0	0	0	0	0	0	0	0	0	0	0	0	0	0	0	0	0	0	0	0	0	0	0	0.00100301	0	0	0	0	0	0	0	0	0	0	0	0	0	0	0	0	0
FL.22	0	0	0	0	0	0	0	0	0	0.0010023	0	0.00143724	0	0	0.00440098	0	0	0	0	0	0	0	0	0	0	0	0	0	0	0	0	0	0	0	0	0	0	0	0	0	0	0	0	0	0	0	0	0	0
FL.23	0	0	0	0	0	0	0	0	0	0	0	0	0	0	0	0	0	0	0	0.00133102	0	0	0	0	0	0	0	0	0	0	0	0	0	0	0	0	0	0	0	0	0	0	0	0	0	0	0	0	0
FL.23.1	0	0	0	0	0	0	0	0	0	0	0	0	0	0	0	0	0	0	0	0	0	0	0	0	0	0	0	0	0	0	0	0	0	0	0	0	0	0	0	0	0	0	0	0	0	0	0	0	0
FL.23.2	0	0	0	0	0	0	0	0	0	0	0	0	0	0	0	0	0	0	0	0	0	0	0	0	0	0	0	0	0	0	0	0.00122994	0	0	0	0	0	0	0	0	0	0	0	0	0	0	0	0	0
FL.24	0	0	0	0	0	0	0	0	0	0	0	0	0.0024112	0	0	0	0	0.00202184	0	0.00116219	0	0	0	0	0	0.00138999	0.00161404	0	0	0	0	0	0	0	0	0	0	0	0	0	0	0	0	0	0.00149554	0.00101507	0	0	0
FL.25	0	0	0	0	0	0	0	0	0	0	0	0	0	0	0	0	0	0	0	0	0	0	0	0	0	0	0.00104189	0	0	0	0	0	0	0	0	0	0	0	0	0	0	0	0	0	0	0	0	0	0
FL.26	0	0	0.32249	0	0	0	0	0	0	0.016993	0	0	0	0	0	0	0	0	0	0	0	0	0	0.00352025	0	0.00170636	0	0	0.0208768	0	0.00433297	0	0	0	0.00860609	0.00358965	0	0	0	0.00171527	0.00373257	0	0	0	0.00240992	0	0	0	0
FL.26.1	0	0	0	0.00640417	0	0	0	0	0	0	0	0	0	0	0	0	0	0	0	0	0.00776514	0	0	0	0	0	0	0	0	0	0	0	0	0	0	0	0	0	0.00669145	0	0	0	0.00906186	0	0	0	0	0	0
FL.27	0	0	0	0	0	0	0	0	0	0	0	0	0	0	0.00951049	0	0	0.0122896	0	0	0	0	0	0	0	0.00132485	0.00120648	0.0118923	0.0013034	0	0	0	0	0	0	0	0.00330579	0	0	0	0	0	0	0	0.00659452	0	0	0	0.0148495
FL.29	0	0	0	0	0	0	0	0	0	0	0	0	0	0.00147582	0	0	0	0	0	0	0	0	0	0	0	0	0	0.00126574	0	0	0	0.00559878	0	0	0.00152425	0	0	0	0	0	0	0	0	0	0.00266219	0	0	0	0
FL.3	0	0	0	0.00253778	0	0	0	0	0	0	0	0	0.0197593	0	0	0	0	0	0	0	0	0	0	0.00340421	0.00683991	0	0.00720449	0.0180373	0	0	0	0	0	0	0.00752905	0.02024	0	0	0	0	0	0	0	0	0.00323606	0	0	0	0.00514015
FL.3.1	0	0	0	0	0	0	0	0	0	0	0	0	0	0	0	0	0	0	0	0	0	0	0.00560077	0	0	0	0	0	0	0	0	0	0	0	0	0	0	0	0	0	0	0	0	0	0	0	0	0	0
FL.3.2	0	0	0	0.00121007	0.00217444	0	0	0	0	0	0	0	0	0.00141151	0	0	0	0	0.00121664	0.00153017	0.00138178	0	0.00154172	0	0	0	0.00124041	0	0.00122162	0.00102694	0	0	0	0	0.00320271	0.00447441	0	0.00186597	0	0	0	0	0	0	0	0	0.00121196	0	0.00145231
FL.3.4	0	0	0	0	0	0	0	0	0	0	0	0	0	0	0	0	0	0	0	0	0	0	0	0	0	0	0	0	0	0	0	0	0	0	0	0	0	0	0	0	0	0	0	0	0	0	0	0	0
FL.30	0	0	0	0	0	0	0	0	0	0	0	0	0.00121996	0	0	0	0	0	0	0	0	0	0	0	0	0	0	0	0.00120328	0	0	0	0	0	0	0	0	0	0	0	0	0	0	0	0	0	0	0	0.00100995
FL.30.1	0	0	0	0	0	0	0	0	0	0	0	0	0	0	0	0	0	0	0	0	0	0	0	0	0	0	0	0	0	0	0	0	0	0	0	0	0	0	0	0	0	0	0	0	0	0	0	0	0
FL.31	0	0	0	0	0	0	0	0	0	0	0	0	0	0	0	0	0	0	0	0.00464457	0	0	0	0	0.00266085	0	0	0	0	0	0.00241865	0	0	0	0.00681145	0	0.00665138	0	0	0	0	0	0	0	0	0	0	0	0
FL.31.1	0	0	0	0	0	0	0	0	0	0	0	0	0	0	0	0	0	0	0	0	0	0	0	0	0	0	0	0	0	0	0	0	0	0	0	0	0	0	0	0	0	0	0	0	0	0	0	0	0
FL.32	0	0	0	0	0	0	0	0	0	0	0	0	0	0	0	0.00227312	0	0	0	0	0	0	0	0	0	0	0	0	0	0	0	0	0	0	0	0	0	0	0.00152439	0	0	0	0	0	0	0	0	0	0
FL.33	0	0	0	0	0	0	0	0	0	0	0	0	0	0	0.0142491	0	0	0	0	0	0	0	0	0	0	0	0	0	0	0	0	0	0	0	0	0	0	0	0	0	0	0	0	0	0	0	0	0	0
FL.33.1	0	0	0	0	0	0	0	0	0	0	0	0	0	0	0	0	0	0	0	0	0	0	0	0	0	0	0	0	0	0	0	0	0	0	0	0	0	0	0	0	0	0	0	0	0	0	0	0	0
FL.34	0	0	0	0	0	0	0	0	0	0	0	0	0	0	0	0	0	0	0	0	0	0	0	0	0	0	0	0	0	0	0	0	0	0	0	0	0	0	0	0	0	0	0	0	0	0	0	0	0
FL.35	0	0	0	0	0	0	0	0	0	0	0	0	0	0	0	0	0	0	0	0	0	0	0	0	0	0.00508846	0	0	0	0	0	0	0	0	0	0.00486107	0	0	0	0	0	0	0.00293828	0.00459521	0	0.00947405	0	0.0367615	0.00380816
FL.36	0	0	0	0	0	0	0	0	0	0	0	0	0	0	0	0	0	0	0	0	0	0	0	0	0	0	0	0	0	0	0	0	0	0	0	0	0	0	0	0	0	0	0	0	0	0	0	0	0
FL.37	0	0	0	0	0	0	0	0	0	0	0	0	0.0066236	0	0	0	0	0	0	0	0	0	0	0	0	0	0	0.00182933	0	0	0	0	0	0	0	0.00254547	0	0	0	0.00169669	0	0	0	0	0	0	0	0	0
FL.4	0	0	0	0.044386	0	0	0	0	0.00563833	0	0.0227035	0.0315011	0	0.0226187	0.0580074	0	0.0267523	0	0.0237203	0.0353404	0.0284698	0.0066185	0.0329736	0.0347927	0	0	0	0	0	0.0415231	0.00915586	0	0	0	0	0.00810568	0	0.00436675	0	0	0.0118511	0	0	0	0.00988565	0	0	0	0.00477232
FL.4-like	0	0	0	0	0	0	0	0	0	0	0	0	0	0	0	0	0	0	0	0	0	0	0	0	0	0	0	0	0	0	0	0	0	0	0	0	0	0	0	0	0	0	0	0	0	0	0	0	0
FL.4.1	0	0	0	0	0	0	0	0	0	0	0	0	0	0	0	0	0	0	0	0	0	0	0.0138094	0	0	0	0.00151751	0	0	0.00240875	0.00412876	0	0	0	0	0	0	0	0	0.0216184	0	0	0.00356094	0.00476653	0.00178026	0	0.0155631	0	0.00927668
FL.4.1.1	0	0	0	0	0	0	0	0	0	0	0	0	0	0	0.00166667	0	0	0	0	0	0	0	0	0	0	0	0	0	0	0	0	0	0	0	0	0	0	0	0	0.00165563	0	0	0	0	0	0	0	0	0
FL.4.10	0	0	0	0	0	0	0	0	0	0	0.0129207	0	0	0	0	0	0	0	0	0	0	0	0	0	0	0	0	0	0	0	0	0	0	0	0	0	0	0	0	0	0	0	0	0	0	0	0	0	0
FL.4.11	0	0	0	0	0	0	0	0	0	0	0	0	0	0	0	0	0	0	0	0	0	0	0	0	0	0	0	0	0	0	0	0	0	0	0	0	0	0	0	0	0	0	0	0	0	0	0	0	0
FL.4.2	0	0	0	0	0	0	0	0	0	0	0	0	0	0	0	0	0	0	0	0	0	0	0	0	0	0	0	0	0	0	0	0	0	0	0	0.00177516	0	0	0	0	0.00101131	0	0	0.00110062	0.00190042	0	0	0	0
FL.4.3	0	0	0	0	0	0	0	0	0	0	0	0	0	0	0	0	0	0	0	0.0013971	0	0	0	0	0	0	0.00230753	0.00675609	0	0	0	0	0	0	0	0	0	0	0	0	0	0	0	0	0	0	0	0	0
FL.4.4	0	0	0	0	0	0	0	0	0.00102513	0	0	0	0	0	0	0	0	0	0	0.00556332	0	0	0	0	0.00114036	0	0	0.00146583	0	0	0.00420027	0	0	0	0	0	0	0	0	0	0	0	0.00110388	0	0	0	0	0	0
FL.4.5	0	0	0	0	0	0	0	0	0	0	0.00210875	0.00144863	0	0	0.0039621	0	0	0	0.00181283	0.00281162	0	0.00135014	0.00120736	0	0	0	0	0	0	0	0	0	0	0	0	0	0	0	0	0	0	0	0	0.00104645	0	0	0	0	0
FL.4.6	0	0	0	0.0010855	0	0	0	0	0	0	0	0	0	0.010801	0	0	0.00156105	0	0	0	0.0131148	0	0	0.00229869	0	0	0	0	0	0	0	0	0	0	0	0	0	0	0	0	0.0025345	0	0	0	0	0	0	0	0
FL.4.7	0	0	0	0.00227828	0	0	0	0	0.00260896	0	0.00181568	0.00191891	0.00145903	0	0.00129679	0	0.00128116	0	0	0.00200468	0.0015864	0.00101053	0.00403529	0.00172456	0.00127177	0	0.00181416	0.00184966	0	0.00135322	0	0	0	0	0	0	0	0	0	0	0	0	0	0	0.00130016	0	0	0	0
FL.4.8	0	0	0	0	0.0041365	0	0	0	0	0	0	0	0	0	0	0	0	0	0	0	0	0	0	0	0	0	0	0	0	0	0	0	0	0	0	0	0	0	0	0	0	0	0	0	0	0	0	0	0
FL.4.9	0	0	0	0.0010375	0	0	0	0	0.0101647	0	0	0.00190673	0	0	0.00216214	0	0.00125261	0	0.00231296	0.00188947	0.00186632	0	0	0.00286041	0	0	0	0	0	0	0	0	0	0	0	0.00126823	0	0.00160761	0	0	0.00121442	0	0	0	0	0	0	0	0
FL.5	0	0	0	0.0279309	0	0	0.0380271	0	0.0325924	0.0568786	0	0	0.00796885	0.0415094	0.0142769	0	0.0489041	0.00852135	0.00799066	0.0187999	0.0485355	0.0467472	0.0104139	0.0343052	0.00957832	0.00870681	0.00530691	0.00703573	0	0.0390333	0	0.025501	0	0	0.0201548	0	0	0.00637121	0.0298063	0.0292581	0.00156748	0	0.0138717	0.0140891	0.00317995	0.0125217	0.0142942	0.00149244	0.0249056
FL.5.1	0	0	0	0	0	0	0	0	0	0	0	0	0	0	0	0	0	0	0	0	0	0	0	0	0	0	0	0	0	0	0	0	0	0	0	0	0	0	0	0	0	0	0	0	0	0	0	0	0
FL.6	0	0	0	0	0	0	0	0	0	0.00755143	0	0	0	0	0.00313723	0	0	0	0	0	0	0	0	0	0	0	0	0	0	0	0	0	0	0.00116448	0	0	0	0	0.00217899	0	0	0	0.00110065	0	0	0	0	0	0
FL.7	0	0	0	0	0	0	0	0	0	0	0	0	0	0	0	0	0	0	0	0	0	0	0	0	0	0	0	0	0	0	0	0	0	0	0	0	0	0	0	0	0.00255789	0	0	0	0	0	0	0	0
FL.8	0	0	0	0.0120076	0	0	0	0	0	0.0102934	0.0112533	0	0.0169327	0	0	0	0	0	0.00725143	0	0.0116249	0.0162815	0	0.01074	0.00645031	0	0.00525701	0	0	0	0	0	0	0	0	0	0	0	0	0	0.00109939	0	0.0100339	0.0239242	0	0.00925135	0.00930948	0.00639871	0
FL.9	0	0	0	0	0	0	0	0	0	0	0	0	0	0	0	0	0	0	0	0	0	0	0	0	0	0	0	0	0	0	0	0	0	0	0	0.00292572	0	0	0	0	0	0	0.00536619	0.00744234	0	0.0093267	0	0	0
FM.1	0	0	0	0	0	0	0	0	0	0	0	0	0	0	0	0	0	0	0	0	0	0	0	0	0	0	0	0	0	0	0	0	0	0	0	0	0	0	0	0	0	0	0	0	0	0	0	0	0
FP.1	0	0	0	0	0	0	0	0	0	0	0	0	0	0	0	0	0.00460956	0	0	0	0.00885867	0	0	0	0	0	0	0	0	0.00668371	0	0	0	0	0	0	0	0	0	0	0	0	0.00283343	0	0	0	0	0	0
FP.2	0	0	0	0	0	0	0	0	0	0	0	0	0	0	0	0	0	0	0	0	0	0	0	0	0	0	0	0	0	0	0	0	0	0	0	0	0	0	0	0	0	0	0	0	0	0	0	0	0
FP.3	0	0	0	0	0	0	0	0	0	0	0	0	0	0	0	0	0	0	0	0	0	0	0	0	0	0	0	0	0	0	0	0	0	0	0	0	0	0	0	0	0	0	0	0	0	0	0	0	0
FP.4	0	0	0	0	0	0	0	0	0	0	0	0	0	0.00442844	0	0	0	0	0	0	0	0	0	0	0	0	0	0	0	0	0	0	0	0	0	0	0	0	0	0	0	0	0	0	0	0	0	0	0
FQ.1	0	0	0	0	0	0	0	0	0	0	0	0	0	0	0	0	0	0	0	0	0	0	0	0	0	0	0	0	0	0	0	0	0	0	0	0	0	0	0	0	0	0	0	0	0	0	0	0	0
FR.1	0	0	0	0	0	0	0	0	0	0	0	0	0	0	0	0	0	0	0	0	0	0	0	0	0	0	0	0	0	0	0	0	0	0	0	0	0	0	0	0	0	0	0	0	0	0	0	0	0
FS.1	0	0	0	0	0	0	0	0	0	0	0	0	0	0	0	0	0	0	0	0	0	0	0	0	0	0	0	0	0	0	0	0	0	0	0	0	0	0	0	0	0	0	0	0	0	0	0	0	0
FT.1	0	0	0	0	0	0	0	0	0	0.0187671	0	0	0	0	0	0	0	0	0	0	0	0	0	0	0	0	0	0	0	0	0	0	0	0	0	0	0	0	0	0.00778008	0	0	0	0	0	0	0	0	0
FT.3	0	0	0	0	0	0	0	0	0	0	0	0	0	0	0	0	0.00114514	0	0	0	0	0	0	0	0	0	0.0158092	0	0	0	0	0	0	0	0	0	0	0	0	0	0	0	0	0	0	0	0	0	0.0219979
FT.4	0	0	0	0	0	0	0	0	0	0	0	0	0	0	0	0	0	0	0.00722654	0	0	0	0	0	0	0	0	0	0	0	0	0	0	0	0	0	0	0.00138698	0	0	0	0	0	0	0	0	0	0	0
FU.1	0	0	0	0	0	0	0	0	0	0	0	0	0	0	0	0	0	0	0	0	0	0	0	0	0	0	0	0	0	0	0	0	0	0	0	0	0	0	0	0	0.00778714	0	0	0	0	0	0	0	0
FU.2	0	0	0	0	0	0	0	0	0	0	0	0	0	0	0	0	0	0	0	0	0	0	0	0	0	0	0	0	0	0	0.0048621	0.00388335	0	0	0	0.00350563	0	0	0	0.00224593	0	0	0	0	0	0	0	0	0
FU.3	0	0	0	0	0	0	0	0	0	0	0	0	0	0	0	0	0	0	0	0	0	0	0	0	0	0	0	0	0	0	0	0	0	0	0	0	0	0	0	0	0	0	0	0	0	0	0	0	0
FU.3.1	0	0	0	0	0	0	0	0	0	0	0	0	0	0	0	0	0	0	0	0	0	0	0	0	0	0	0	0	0	0	0	0	0	0	0	0	0	0	0	0	0	0	0	0	0	0	0	0	0
FU.4	0	0	0	0	0	0	0	0	0	0	0	0	0	0	0	0	0	0	0	0	0	0	0	0	0	0	0	0	0	0	0	0	0	0	0	0	0	0	0	0	0	0	0	0	0	0	0	0	0
FU.5	0	0	0	0	0	0	0	0	0	0	0	0	0	0	0	0	0	0	0	0	0	0	0	0	0	0	0	0	0	0	0	0	0	0	0	0	0	0	0	0	0	0	0.00247056	0	0.0042431	0	0	0	0
FW.1	0	0	0	0	0	0.414072	0.627918	0	0	0	0	0	0	0	0	0	0	0.00924709	0	0	0	0	0	0	0	0	0.00486019	0.00573821	0	0	0	0.00395587	0	0	0	0	0	0	0	0	0	0	0	0	0	0	0	0	0
FY.1	0	0	0	0	0	0	0	0	0	0	0	0	0	0	0	0	0	0	0	0	0	0	0	0	0	0	0	0	0	0	0	0	0	0	0	0	0	0	0	0	0	0	0	0.00265441	0	0	0	0	0
FY.1-like	0	0	0	0	0	0	0	0	0	0	0	0	0	0	0	0	0	0	0	0	0	0	0	0	0	0	0	0	0	0	0	0	0	0	0	0	0	0	0	0	0	0	0	0	0	0	0	0	0
FY.1.2	0	0	0	0	0	0	0	0	0	0	0	0	0	0	0	0	0	0	0	0	0	0	0	0	0	0	0	0	0	0	0	0	0	0	0	0	0	0	0	0	0	0	0	0	0	0	0	0	0
FY.2	0	0	0	0	0	0	0	0	0	0	0	0	0	0	0	0	0	0	0	0	0	0	0	0	0	0	0	0	0	0	0	0	0	0	0	0	0	0	0	0	0	0	0	0	0	0	0	0	0
FY.3	0	0	0	0	0	0	0	0	0	0	0	0	0	0	0	0	0	0	0	0	0	0	0	0	0	0	0	0	0	0	0	0	0	0	0	0	0	0	0	0	0	0	0	0	0	0	0	0	0
FY.3.3	0	0	0	0	0	0	0	0	0	0	0	0	0	0	0	0	0	0	0	0	0	0	0	0	0	0	0	0	0	0	0	0	0	0	0	0	0	0	0	0	0	0	0.00115083	0	0	0	0	0	0
FY.4	0	0	0	0	0	0	0	0	0	0	0	0	0	0	0	0	0	0	0	0	0	0	0	0	0	0	0	0	0	0	0	0	0	0	0	0	0	0	0	0	0	0	0	0	0	0	0	0	0
FY.4.1	0	0	0	0	0	0	0	0	0	0	0	0	0	0	0	0	0	0	0	0	0	0	0	0	0	0	0	0	0	0	0	0	0	0	0	0	0	0	0	0	0	0	0	0	0	0	0	0	0
FY.4.1.1	0	0	0	0	0	0	0	0	0	0	0	0	0	0	0	0	0	0	0	0	0	0	0	0	0	0	0	0	0	0	0	0	0	0	0	0	0	0	0	0	0	0	0	0	0	0	0	0	0
FY.5	0	0	0	0	0	0	0	0	0	0	0	0	0	0	0	0	0	0	0	0	0	0	0	0	0	0	0	0	0	0	0	0	0	0	0	0	0	0	0	0	0	0	0	0	0	0	0	0	0
FY.5.1	0	0	0	0	0	0	0	0	0	0	0	0	0	0	0	0	0	0	0	0	0	0	0	0	0	0	0	0	0	0	0	0	0	0	0	0	0	0	0	0	0	0	0	0	0	0	0	0	0
FY.5.3	0	0	0	0	0	0	0	0	0	0	0	0	0	0	0	0	0	0	0	0	0	0	0	0	0	0	0	0	0	0	0	0	0	0	0	0	0	0	0	0	0	0	0	0	0	0	0	0	0
FY.6	0	0	0	0	0	0	0	0	0	0	0	0	0	0	0	0	0	0	0	0	0	0	0	0	0	0	0.00206052	0	0	0	0	0	0	0	0	0.00385711	0	0	0	0	0	0	0	0	0	0	0	0	0
FY.6.2	0	0	0	0	0	0	0	0	0	0	0	0	0	0	0	0	0	0	0	0	0	0	0	0	0	0	0	0	0	0	0	0	0	0	0	0	0	0	0	0	0.00101249	0	0	0	0	0	0	0	0
FY.8	0	0	0	0	0	0	0	0	0	0.0144564	0	0	0	0	0	0	0	0	0	0	0	0	0	0	0	0	0	0	0	0	0	0	0	0	0	0	0	0	0	0	0	0	0	0	0	0	0	0	0
FZ.1	0	0	0	0	0	0	0	0	0	0	0	0	0	0	0	0	0	0	0	0	0	0	0	0	0	0	0	0	0	0	0	0.0405217	0	0	0.00574833	0	0	0	0.00674911	0	0	0	0	0	0	0	0	0	0.0101403
FZ.1.1	0	0	0	0	0	0	0	0	0	0	0	0	0	0	0	0	0	0	0	0.00839254	0	0	0	0	0	0	0	0	0	0	0	0	0	0	0	0	0	0	0	0	0	0	0	0	0	0	0	0	0
FZ.2	0	0	0	0	0	0	0	0	0	0	0	0	0	0	0	0	0	0	0	0	0	0	0	0	0	0	0	0	0	0	0	0	0	0	0	0	0.00239994	0	0	0	0	0	0	0	0	0	0	0	0
GA.1	0	0	0	0	0	0	0	0	0	0	0	0	0	0	0	0	0	0	0	0	0	0	0	0	0	0	0	0	0	0	0	0	0	0	0	0	0	0	0	0	0	0	0	0	0	0	0	0	0
GA.10	0	0	0	0	0	0	0	0	0	0	0	0	0	0	0	0	0	0	0	0	0	0	0	0	0	0	0	0	0	0	0	0	0	0	0	0	0	0	0	0	0	0	0	0	0	0	0	0	0
GA.2	0	0	0	0	0	0	0	0	0	0	0	0	0	0	0	0	0	0	0	0	0	0	0	0	0	0	0	0	0	0	0	0	0	0	0	0	0	0	0	0	0	0	0.0012095	0	0	0	0	0	0
GA.3	0	0	0	0	0	0	0	0	0	0.00106503	0	0	0	0	0	0	0.00121768	0	0	0	0	0	0	0	0.00163876	0.00129465	0.00125129	0	0	0	0	0	0	0	0.00665836	0	0	0	0.00161428	0	0.00153124	0	0.00385724	0.00310908	0.00119652	0	0	0.00238806	0.001528
GA.4	0	0	0	0	0	0	0	0	0	0	0	0	0	0	0	0	0	0	0	0	0	0	0	0	0	0	0	0	0	0	0	0	0	0	0	0	0	0	0	0	0	0	0	0	0	0	0	0	0
GA.4.2	0	0	0	0	0	0	0	0	0	0	0	0	0	0	0	0	0	0	0	0	0	0	0	0	0	0	0	0	0	0	0	0	0	0	0	0	0	0	0	0	0	0	0	0	0	0	0	0	0
GA.5	0	0	0	0	0	0	0	0	0	0	0	0	0	0	0	0	0	0	0	0	0	0	0	0	0	0	0	0	0	0	0	0	0	0	0	0	0	0	0	0	0	0	0.00106474	0	0	0	0	0	0
GA.6	0	0	0	0	0	0	0	0	0	0	0	0	0	0	0	0	0	0	0	0	0	0	0	0	0	0	0	0	0	0	0	0	0	0	0	0	0	0	0	0	0	0	0	0.00139226	0	0	0	0.00332288	0
GA.6.1	0	0	0	0	0	0	0	0	0	0	0	0	0	0	0	0	0	0	0	0	0	0	0	0	0	0	0	0	0	0	0	0	0	0	0	0.00106106	0	0	0	0	0	0	0	0	0	0	0	0	0
GA.7	0	0	0	0	0	0	0	0	0	0.00120207	0	0	0	0	0	0.00177732	0	0	0	0	0	0	0	0	0	0	0	0	0	0	0	0	0	0	0	0.00123626	0	0	0	0	0	0	0	0.00246983	0	0	0	0	0
GA.7.2	0	0	0	0	0	0	0	0	0	0	0	0	0	0	0	0	0.00114611	0	0	0	0	0	0	0.00237342	0	0	0	0	0	0	0	0	0	0	0	0	0	0	0	0	0	0	0	0	0	0	0	0	0
GA.8	0	0	0	0	0	0	0	0	0	0	0	0	0	0	0	0	0.00239053	0	0.00137421	0	0	0	0	0	0.00209191	0	0	0	0	0.0046474	0	0.00517297	0	0	0	0.00332919	0.00536256	0	0	0	0	0	0.00147891	0	0.00122577	0.0019641	0	0	0
GA.9	0	0	0	0	0	0.0909091	0.0332045	0.0219822	0	0	0	0	0	0	0	0	0	0	0	0	0	0	0	0.00217362	0	0	0	0	0	0	0	0	0	0	0	0	0	0	0	0	0	0	0.00172178	0	0	0	0	0	0.0103464
GB.1	0	0	0	0.0233412	0	0	0	0	0	0	0	0	0	0	0	0	0.00825391	0	0	0.00566532	0.00438534	0	0	0	0.00692525	0	0.005393	0.013105	0	0.00628871	0.0124776	0	0	0	0.0165488	0.00402366	0.0031712	0.00294486	0	0.00648406	0.00749207	0	0.00274791	0.0207007	0	0.00740177	0.00800191	0.00646959	0.00719964
GB.2	0	0	0	0	0	0	0	0	0	0	0	0	0	0	0	0	0	0	0	0	0	0	0	0	0	0	0	0	0	0	0	0	0	0	0	0.00126949	0	0	0	0	0	0	0	0	0	0	0	0	0
GC.2	0	0	0	0	0	0	0	0	0	0	0	0	0	0.00461697	0	0	0	0	0.00242859	0	0	0	0	0	0	0	0	0	0	0	0	0	0	0	0	0	0	0.00763003	0	0	0	0	0	0	0	0	0	0	0
GD.1	0	0	0	0	0	0	0	0	0	0	0	0	0	0	0	0	0	0	0	0	0	0	0.00382785	0	0	0	0	0	0	0	0	0	0	0	0	0	0	0	0	0	0	0	0	0	0	0	0	0	0
GD.2	0	0	0	0	0	0	0	0	0	0	0	0	0	0	0	0	0	0	0	0	0	0	0	0	0	0	0	0	0	0	0	0	0	0	0	0	0	0	0	0	0	0	0.00139449	0	0	0	0	0	0
GE.1.3	0	0	0	0	0	0	0	0	0	0	0	0	0	0	0	0	0	0	0	0	0	0	0	0	0	0	0	0	0	0	0	0	0	0	0	0	0	0	0	0	0	0	0	0	0	0	0	0	0
GF.1	0	0	0	0	0	0	0	0	0.0044497	0	0	0	0	0.00539789	0	0	0	0	0	0.00446358	0	0	0	0	0.00554824	0	0	0	0	0	0	0	0	0	0.00790208	0.0236716	0.0143622	0.00505073	0.0105899	0.0150992	0.0155211	0	0.00172191	0.00443706	0.00897163	0	0	0	0.00712452
GG.1	0	0	0	0	0	0	0	0	0	0	0	0	0	0	0	0	0	0	0	0	0	0	0	0	0	0	0	0	0	0	0	0	0	0	0	0	0	0	0	0	0	0	0	0	0	0	0	0	0
GJ.1	0	0	0	0	0	0	0	0	0	0	0	0	0	0	0	0	0	0	0	0	0	0	0	0	0	0	0.00154526	0	0	0	0	0	0	0	0	0	0	0	0	0	0	0	0	0	0	0	0	0	0
GJ.2	0	0	0	0	0	0	0	0	0	0	0	0	0	0	0	0	0	0	0	0	0	0	0	0	0	0	0	0	0	0	0	0.0120779	0	0	0	0	0	0	0	0	0	0	0	0	0	0	0	0	0
GJ.3	0	0	0	0	0	0	0	0	0	0	0	0	0	0	0	0	0	0	0	0	0	0	0	0	0	0	0	0	0	0	0	0	0	0	0	0.00256846	0	0	0	0	0	0	0.00147133	0	0	0	0	0	0
GJ.4	0	0	0	0	0	0	0	0	0	0	0	0	0	0	0	0	0	0	0	0	0	0	0	0	0	0	0	0	0	0	0	0	0	0	0	0	0	0	0	0.00314837	0	0	0	0	0	0	0	0	0
GJ.5	0	0	0	0	0	0	0	0	0	0	0	0	0	0	0	0	0	0	0	0	0	0	0	0	0	0	0	0	0	0	0	0	0	0	0	0	0	0	0	0	0	0	0	0	0	0	0	0	0
GJ.6	0	0	0	0	0	0	0	0	0	0	0	0	0	0	0	0	0	0	0	0	0	0	0	0	0	0	0	0	0	0	0	0	0	0	0	0	0	0	0	0	0	0	0	0	0	0	0	0	0
GJ.7	0	0	0	0	0	0	0	0	0	0	0	0	0	0	0	0	0	0	0	0	0	0	0	0	0	0	0	0	0	0	0	0	0	0	0	0	0	0	0	0	0	0	0	0	0	0	0	0	0
GK.11	0	0	0	0	0	0	0	0	0	0	0	0	0	0	0	0	0	0	0	0	0	0	0	0	0	0	0	0	0	0	0	0	0	0	0	0	0	0	0	0	0	0	0	0	0	0	0	0	0
GK.2	0	0	0	0	0	0	0	0	0	0	0	0	0	0	0	0	0	0	0	0	0	0	0	0	0	0	0	0	0	0	0	0	0	0	0	0	0	0	0	0	0	0	0	0	0	0	0	0	0
GN.1.2	0	0	0	0	0	0	0	0	0	0	0	0	0	0	0	0	0	0	0	0	0	0	0	0	0	0	0	0	0	0	0	0	0	0	0	0	0	0	0	0	0	0	0	0	0	0	0	0	0
GN.3	0	0	0	0	0.006064	0	0	0	0.022714	0.00131981	0	0	0	0	0	0	0.0144121	0	0	0	0.00593079	0.00112909	0	0	0.00410078	0	0.00164957	0	0	0	0	0	0	0	0	0.00488819	0.00521361	0	0	0	0	0	0.00516562	0	0	0	0.00528231	0	0.00456217
GN.4	0	0	0	0	0	0	0	0	0	0	0	0	0	0	0	0	0	0	0	0	0	0	0	0	0	0	0	0	0	0	0	0	0	0	0	0	0	0	0	0.00385356	0	0	0	0	0	0	0	0	0
GN.5	0	0	0	0	0	0	0	0	0	0	0	0	0	0	0	0	0	0	0	0	0	0	0	0	0	0	0.00169662	0	0	0	0	0	0	0	0	0	0	0	0	0	0.00666303	0	0.00345754	0.00405763	0	0	0	0	0
GP.1	0	0	0	0	0	0	0	0	0	0	0	0	0	0.028823	0	0	0	0	0	0	0	0	0	0	0	0	0	0	0	0	0	0	0	0	0	0	0	0	0	0	0	0	0	0	0	0	0	0	0
GP.2	0	0	0	0	0	0	0	0	0.0132716	0	0	0	0	0.00129262	0	0	0	0	0	0	0	0	0	0	0.00257322	0	0	0	0	0	0	0	0	0	0	0	0	0	0	0	0	0	0.00748705	0	0.00310451	0	0	0	0.00154448
GP.3	0	0	0	0	0	0	0	0	0	0	0	0	0	0	0	0	0	0	0	0.0013357	0	0	0	0	0	0	0	0	0	0	0	0	0	0	0	0	0	0	0	0.00257732	0	0	0	0	0	0	0	0	0
GQ.1	0	0	0	0	0	0	0	0	0	0	0	0	0	0	0	0	0	0	0	0	0	0	0	0.00164818	0.00222532	0	0	0	0	0	0	0	0	0	0	0	0	0	0	0	0	0	0	0	0	0	0	0	0
GQ.1.1	0	0	0	0	0	0	0	0	0	0	0	0	0	0	0	0	0	0	0	0	0	0	0	0	0	0	0	0	0	0	0	0	0	0	0	0	0	0	0	0	0	0	0	0	0	0	0	0	0
GR.1	0	0	0	0.00110258	0	0	0	0	0.00149124	0	0.00127187	0	0	0	0.00140369	0.00233907	0	0	0	0	0.00153521	0	0	0.0102478	0.0161304	0	0.00287972	0	0	0	0	0.00102884	0	0	0.00312325	0	0	0	0	0	0	0.00125373	0.00133316	0.00104008	0.00143713	0	0	0	0
GS.2	0	0	0	0	0	0	0	0	0	0	0	0	0	0	0	0	0	0	0	0	0	0	0	0	0	0	0	0	0	0	0	0	0	0	0	0	0	0	0	0	0	0	0	0	0	0	0	0	0
GS.3	0	0	0	0	0	0	0	0	0	0	0	0	0	0	0	0	0	0	0	0	0	0	0	0	0	0	0	0	0	0	0	0	0	0	0	0	0	0	0	0	0	0	0	0	0	0	0	0	0
GS.4	0	0	0	0	0	0	0	0	0	0	0	0	0	0	0.00119095	0	0	0	0	0	0	0	0	0	0	0	0	0	0	0	0	0	0	0	0	0	0.00124275	0	0	0	0	0	0	0	0	0	0	0	0
GS.7	0	0	0	0	0	0	0	0	0	0	0	0	0	0	0	0	0	0	0	0	0	0	0	0	0	0	0	0	0	0	0	0	0	0	0	0	0	0	0	0	0	0	0	0	0.00355664	0	0	0	0
GS.8	0	0	0	0	0	0	0	0	0	0	0	0	0	0	0	0	0	0	0	0	0	0	0	0	0	0	0	0	0	0	0	0	0	0	0	0	0	0	0	0	0	0	0	0	0	0	0	0	0
GU.1	0	0	0	0.00121398	0	0	0	0	0	0	0	0	0	0	0	0	0	0	0	0	0	0	0	0	0	0	0	0	0	0	0	0	0	0	0	0	0	0	0	0	0	0	0	0	0	0	0	0	0
GV.1	0	0	0	0	0.116864	0	0	0	0	0	0	0	0	0	0	0	0	0	0.00365959	0	0	0	0	0	0	0	0	0	0	0	0	0	0	0	0	0	0	0	0	0	0	0	0	0	0.0179042	0	0	0	0
GW.1	0	0	0	0	0	0	0	0	0	0	0	0	0	0	0	0	0	0	0	0	0	0	0	0	0	0	0	0	0	0	0	0	0	0	0	0	0	0	0	0	0	0	0	0	0	0	0	0	0
GW.3	0	0	0	0	0	0	0	0	0	0	0	0	0	0	0	0	0	0	0	0	0	0	0	0	0	0	0	0	0	0	0	0	0	0	0	0	0	0	0	0	0	0	0	0	0	0	0	0	0
GW.4	0	0	0	0	0	0	0	0	0	0	0	0	0	0	0	0	0	0	0	0	0	0	0	0	0	0	0	0	0	0	0	0	0	0	0	0	0	0	0	0	0	0	0	0	0	0	0	0	0
GY.1	0	0	0	0	0	0	0	0	0	0	0	0	0	0	0	0	0	0	0	0	0	0	0	0	0	0	0	0	0	0	0	0	0	0	0	0	0	0	0	0	0	0	0	0	0	0	0	0	0
GY.2	0	0	0	0	0	0	0	0	0	0	0	0	0	0	0	0	0	0	0	0	0	0	0	0	0	0	0	0	0	0	0	0	0	0	0	0	0	0	0	0	0	0	0	0	0	0	0	0	0
GY.2.1	0	0	0	0	0	0	0	0	0	0	0	0	0	0	0	0	0	0	0	0	0	0	0	0	0	0	0	0	0	0	0	0	0	0	0	0	0	0	0	0	0	0	0	0	0	0	0	0	0
GY.3	0	0	0	0	0	0	0	0	0	0	0	0	0	0	0	0	0	0	0	0	0	0	0	0	0	0	0	0	0	0	0	0	0	0	0	0	0	0	0	0	0	0	0	0	0	0	0	0	0
GY.5	0	0	0	0	0	0	0	0	0	0	0	0	0	0	0	0	0	0	0	0	0	0	0	0	0	0	0	0	0	0	0	0	0	0	0	0	0	0	0	0	0	0	0	0	0	0	0	0	0
GY.6	0	0	0	0	0	0	0	0	0	0	0	0	0	0	0	0	0	0	0	0	0	0	0	0	0	0	0	0	0	0	0	0	0	0	0	0	0	0	0	0	0	0	0	0	0	0	0	0	0
GY.7	0	0	0	0	0	0	0	0	0	0	0	0	0	0	0	0	0	0	0	0	0	0	0	0	0	0	0	0	0	0	0	0	0	0	0	0	0	0	0	0	0	0	0	0	0	0	0	0	0
GY.8	0	0	0	0	0	0	0	0	0	0	0	0	0	0	0	0	0	0	0	0	0	0	0	0	0	0	0	0	0	0	0	0	0	0	0	0	0	0	0	0	0	0	0	0	0	0	0	0	0
GY.9	0	0	0	0	0	0	0	0	0	0	0	0	0	0	0	0	0	0	0	0	0	0	0	0	0	0	0	0	0	0	0	0	0	0	0	0	0	0	0	0	0	0	0	0	0	0	0	0	0
GZ.1	0	0	0	0	0	0	0	0	0	0	0	0	0	0	0	0	0	0	0	0	0	0	0	0	0	0	0	0	0	0	0	0	0	0	0	0	0	0	0	0	0	0	0	0.00469636	0	0	0	0	0
HA.1	0	0	0	0	0	0	0	0	0	0	0	0	0	0	0	0	0	0	0	0	0	0	0	0	0	0	0	0	0	0	0	0	0	0	0	0	0	0	0	0	0	0	0	0	0	0	0	0	0
HA.2	0	0	0	0	0	0	0	0	0	0	0	0	0	0	0	0	0	0	0	0	0	0	0	0	0	0	0	0	0	0	0	0	0	0	0	0	0	0	0	0	0	0	0	0.0114404	0	0.00193375	0	0	0
HF.1.1	0	0	0	0	0	0	0	0	0	0	0	0	0	0	0	0	0	0	0	0	0	0	0	0	0.00100543	0	0	0	0	0	0	0	0	0	0	0	0	0	0	0	0	0	0	0	0	0	0	0	0
HH.1	0	0	0	0	0	0	0	0	0	0	0	0	0	0	0	0	0	0	0	0	0	0	0	0	0	0	0	0	0	0	0	0	0	0	0	0	0	0	0	0	0	0	0	0	0	0	0	0	0
HH.3	0	0	0	0	0	0	0	0	0	0	0	0	0	0	0	0	0	0	0	0	0	0	0	0	0	0	0	0	0	0	0	0	0	0	0	0	0	0	0	0	0	0	0	0	0	0	0	0	0
HH.4	0	0	0	0	0	0	0	0	0	0	0	0	0	0	0	0	0	0	0	0	0	0	0	0	0	0	0	0	0	0	0	0	0	0	0	0	0	0	0	0	0	0	0	0	0	0	0	0	0
HH.5	0	0	0	0	0	0	0	0	0	0	0	0	0	0	0	0	0	0	0	0	0	0	0	0	0	0	0	0	0	0	0	0	0	0	0	0	0	0	0	0	0	0	0	0	0	0	0	0	0
HH.7	0	0	0	0	0	0	0	0	0	0	0	0	0	0	0	0	0	0	0	0	0	0	0	0	0	0	0.00412452	0	0	0	0	0	0	0	0	0	0	0	0	0	0	0	0	0.00184571	0	0	0	0	0
HH.8	0	0	0	0	0	0	0	0	0	0	0	0	0	0	0	0	0	0	0	0	0	0	0	0	0	0	0	0	0	0	0	0	0	0	0	0.00247695	0	0	0	0	0	0	0	0	0	0	0	0	0
HJ.1	0	0	0	0	0	0	0	0	0	0	0	0	0	0	0	0	0.00798863	0	0.00791015	0	0	0	0	0	0	0	0.00172671	0	0	0	0	0	0	0	0	0	0	0	0	0	0	0	0.00288397	0	0	0	0	0	0
HL.2	0	0	0	0	0	0	0	0	0	0	0	0	0	0	0	0	0	0	0	0	0	0	0	0	0	0	0	0	0	0	0	0	0	0	0	0	0	0	0	0	0	0	0	0	0	0	0	0	0
HM.1	0	0	0	0	0	0	0	0	0	0	0	0	0	0	0	0	0	0	0	0	0	0	0	0.00103502	0	0	0	0	0	0	0	0	0	0	0	0	0	0	0	0	0	0	0	0	0	0	0	0	0
HN.2	0	0	0	0	0	0	0	0	0	0	0	0	0	0	0	0	0	0	0	0	0	0	0	0	0	0	0	0	0	0	0	0	0	0	0	0	0	0	0	0	0	0	0	0	0	0	0	0	0
HN.3	0	0	0	0	0	0	0	0	0	0	0	0	0	0	0	0	0	0	0	0	0	0	0	0	0	0	0	0	0	0	0	0	0	0	0	0	0	0	0	0	0	0	0	0	0	0	0	0	0
HP.1	0	0	0	0.00751786	0	0	0	0	0	0	0	0.0136906	0	0	0.00238392	0	0	0	0	0.0163867	0	0	0.0130857	0	0.00443479	0	0.00430528	0.0179631	0	0.00651259	0.00961132	0.00561339	0	0	0.00108848	0	0	0	0	0.00838875	0	0	0.0133542	0	0.00604927	0	0.0154438	0	0
HP.1.1	0	0	0	0	0	0	0	0	0	0	0	0	0	0	0	0	0	0	0	0	0	0	0	0	0	0	0	0	0	0	0	0	0	0	0	0	0	0	0	0	0	0	0	0	0	0	0.0023159	0	0
HS.1	0	0	0	0	0.00111524	0	0	0	0	0	0	0	0	0	0	0	0	0	0	0	0	0	0	0	0	0	0	0	0	0	0	0	0	0	0	0	0	0	0	0	0	0	0	0	0	0	0	0	0
HT.1	0	0	0	0	0	0	0	0	0	0	0	0	0	0	0	0	0	0	0	0	0	0	0	0	0	0	0	0	0	0	0	0	0	0	0	0	0	0	0	0	0	0	0	0	0	0	0	0	0
HT.2	0	0	0	0	0	0	0	0	0	0	0	0	0	0	0	0	0	0	0	0	0	0	0	0.00124533	0	0	0	0	0	0	0	0	0	0	0	0	0	0	0	0	0	0	0	0	0	0	0	0	0
HU.1	0	0	0	0	0	0	0	0	0	0	0	0	0	0	0	0	0	0	0	0	0	0	0	0	0	0	0	0	0	0	0	0	0	0	0	0	0.00337838	0	0	0	0	0	0	0	0	0	0	0	0
HU.2	0	0	0	0	0	0	0	0	0	0	0	0	0	0	0	0	0	0	0	0	0	0	0	0	0	0	0	0	0	0	0	0	0	0	0	0	0.00146413	0	0	0	0	0	0	0	0	0	0	0	0
HV.1	0	0	0	0	0	0	0	0	0	0	0	0	0	0	0	0	0	0	0	0	0	0	0	0	0	0	0	0	0	0	0	0	0	0	0	0	0	0	0	0	0	0	0	0	0	0	0	0	0
HV.1.1	0	0	0	0	0	0	0	0	0	0	0	0	0	0	0	0	0	0	0	0	0	0	0	0	0	0	0	0	0	0	0	0	0	0	0	0	0	0	0	0	0	0	0	0	0	0	0	0	0
HV.1.5	0	0	0	0	0	0	0	0	0	0	0	0	0	0	0	0	0	0	0	0	0	0	0	0	0	0	0	0	0	0	0	0	0	0	0	0	0	0	0	0	0	0	0	0	0	0	0	0	0
HY.1	0	0	0	0	0	0	0	0	0	0	0	0	0	0	0	0	0	0	0	0	0	0	0	0	0	0	0	0	0	0	0	0	0	0	0	0	0	0	0	0	0	0	0	0	0	0	0	0	0
HZ.2	0	0	0	0	0	0	0	0	0	0	0	0	0	0	0	0.00841093	0	0	0	0.00524607	0	0	0	0	0	0	0	0.00601158	0	0	0	0.00538873	0	0	0	0	0	0	0.00825461	0	0	0	0.0016444	0.0059331	0.0211259	0	0	0	0
HZ.3	0	0	0	0	0	0	0	0	0	0	0	0	0	0	0	0.00994913	0	0	0	0	0	0	0	0	0	0	0	0	0	0	0	0	0	0	0	0	0	0	0	0	0	0	0	0	0	0	0	0	0
JA.1	0	0	0	0	0	0	0	0	0	0	0	0	0	0	0	0	0	0	0	0	0	0	0	0	0	0	0	0	0	0	0	0	0	0	0	0	0	0	0	0	0	0	0	0	0	0	0	0	0
JB.1	0	0	0	0	0	0	0	0	0	0	0	0	0	0	0	0	0	0	0	0	0	0	0	0	0	0	0	0	0	0	0	0	0	0	0	0	0	0	0	0	0	0	0	0	0	0	0	0	0
JB.1.1	0	0	0	0	0	0	0	0	0	0	0	0	0	0	0	0	0	0	0	0	0	0	0	0	0	0	0	0	0	0	0	0	0	0	0	0	0	0	0	0	0	0	0	0	0	0	0	0	0
JC.1	0	0	0	0	0	0	0	0	0	0	0	0	0	0	0	0	0	0	0	0	0	0	0	0	0	0	0	0	0	0	0	0	0	0	0	0	0	0	0	0	0	0	0	0	0	0	0	0	0
JC.3	0	0	0	0	0	0	0	0	0	0	0	0	0	0	0	0	0	0	0	0	0	0	0	0	0	0	0	0	0	0	0	0	0	0	0	0	0	0	0	0	0	0	0	0	0	0	0	0	0
JC.4	0	0	0	0	0	0	0	0	0	0	0	0	0	0	0	0	0	0	0	0	0	0	0	0	0	0	0	0	0	0	0	0	0	0	0	0	0	0	0	0	0	0	0	0	0	0	0	0	0
JC.5	0	0	0	0	0	0	0	0	0	0	0	0	0	0	0	0	0	0.00128571	0	0	0	0	0	0	0	0	0	0	0	0	0	0	0	0	0	0	0	0	0	0	0	0	0	0	0	0	0	0	0
JD.1.1.5	0	0	0	0	0	0	0	0	0	0	0	0	0	0	0	0	0	0	0	0	0	0	0.00118989	0	0	0	0	0	0	0	0	0	0	0	0	0	0	0	0	0	0	0	0	0	0	0	0	0	0
JF.1	0	0	0	0	0	0	0	0	0	0	0	0	0	0	0	0	0	0	0	0	0	0	0	0	0	0	0	0	0	0	0	0	0	0	0	0.00165914	0	0	0	0	0	0	0	0	0	0	0	0	0
JF.2	0	0	0	0	0	0	0	0	0	0	0	0	0	0	0	0	0	0	0	0	0	0	0	0	0	0	0	0	0	0	0	0	0	0	0	0	0	0	0	0	0	0	0	0	0	0	0	0	0
JG.1	0	0	0	0	0	0	0	0	0	0	0	0	0	0	0	0	0	0	0	0	0	0	0	0	0	0	0	0	0	0	0	0	0	0	0	0	0	0	0	0	0	0	0	0	0	0	0	0	0
JK.1	0	0	0	0	0	0	0	0	0	0	0	0	0	0	0	0	0	0	0	0	0	0	0	0	0	0	0	0	0	0	0	0	0	0	0	0	0	0	0	0	0	0	0	0	0	0	0	0	0
JS.2	0	0	0	0	0	0	0	0	0	0	0	0	0	0	0	0	0	0	0	0	0	0	0	0	0	0	0	0	0	0	0	0	0	0	0	0	0	0	0	0	0	0	0	0	0	0	0	0	0
JU.1	0	0	0	0	0	0	0	0	0	0	0	0	0	0	0	0	0	0	0	0	0	0	0	0	0	0	0	0	0	0	0	0	0	0	0	0	0	0	0	0	0	0	0	0	0	0	0	0	0
JW.1	0	0	0	0	0	0	0	0	0	0	0	0	0	0	0	0	0	0	0	0	0	0	0	0	0	0	0	0	0	0	0	0	0	0	0	0	0	0	0	0	0	0	0	0	0	0	0	0	0
JY.1	0	0	0	0	0	0	0	0	0	0	0	0	0	0	0	0	0	0	0	0	0	0	0	0	0	0	0	0	0	0	0	0	0	0	0	0	0	0	0	0	0	0	0	0	0	0	0	0	0
JZ.1	0	0	0	0	0	0	0	0	0	0	0	0	0	0	0	0	0	0	0	0	0	0	0	0	0	0	0	0	0	0	0	0	0	0	0	0	0	0	0	0	0	0	0	0	0	0	0	0	0
KC.1	0	0	0	0	0	0	0	0	0	0	0	0	0	0	0	0	0	0	0	0.00132851	0	0	0	0	0	0	0	0	0	0.00139198	0	0	0	0	0	0	0	0	0	0	0	0	0.00247201	0	0	0	0	0	0
Misc(10)	0.0399599	0	0	0	0	0	0	0	0	0	0	0	0	0	0	0	0	0	0	0	0	0	0	0	0	0	0	0	0	0	0	0	0	0	0	0	0	0	0	0	0	0	0	0	0	0	0	0	0
Misc(2)	0	0	0	0	0	0	0	0	0	0	0	0	0	0	0	0	0	0	0	0	0	0	0	0	0	0	0	0	0	0	0	0	0	0	0	0	0	0	0	0	0	0	0	0	0	0	0	0	0
Misc(4)	0	0	0	0	0	0	0	0	0	0	0	0	0	0	0	0	0	0	0	0	0	0	0	0	0	0	0	0	0	0	0	0	0.985027	0	0	0	0	0	0	0	0	0	0	0	0	0	0	0	0
Misc(6)	0	0	0	0	0	0	0	0	0	0	0	0	0	0	0	0	0	0	0	0	0	0	0	0	0	0	0	0	0	0	0	0	0	0	0	0	0	0	0	0	0	0	0	0	0	0	0	0	0
Misc(7)	0.0677419	0	0	0	0	0	0	0	0	0	0	0	0	0	0	0	0	0	0	0	0	0	0	0	0	0	0	0	0	0	0	0	0	0	0	0	0	0	0	0	0	0	0	0	0	0	0	0	0
XAD	0	0	0	0	0	0	0	0	0	0	0	0	0	0	0	0	0	0	0	0	0	0	0	0	0	0	0	0	0	0	0	0	0	0	0	0	0	0	0	0	0	0	0	0	0	0	0	0	0
XAH	0	0	0	0	0	0	0	0	0	0	0	0	0	0	0	0	0	0	0	0	0	0	0	0	0	0	0	0	0	0	0	0	0	0	0	0	0	0	0	0	0	0	0	0	0	0	0	0	0
XAP	0	0	0	0	0	0	0	0	0	0	0	0	0	0	0	0	0	0	0	0	0	0	0	0	0	0	0	0	0	0	0	0	0	0	0	0	0	0	0	0	0	0	0	0	0	0	0	0	0
XAS	0	0	0	0	0	0	0	0	0	0	0	0	0	0	0	0	0	0	0	0	0	0	0	0	0	0	0	0	0	0	0	0	0	0	0	0	0	0	0	0	0	0	0	0	0	0	0	0	0
XAV	0	0	0	0	0	0	0	0	0	0	0	0	0	0	0	0	0	0	0	0	0	0	0	0	0	0	0	0	0	0	0	0	0	0	0	0	0	0	0	0	0	0	0	0	0	0	0	0	0
XAY.1.1.1	0	0	0	0	0	0	0	0	0	0	0	0	0	0	0	0	0	0	0	0	0	0	0	0	0	0	0	0	0	0	0	0	0	0	0	0	0	0	0	0	0	0	0	0	0	0	0	0	0
XAY.2.3	0	0	0	0	0	0	0	0	0	0	0	0	0	0	0	0	0	0	0	0	0	0	0	0	0	0	0	0	0	0	0	0	0	0	0	0	0	0	0	0	0	0	0	0	0	0	0	0	0
XBB	0	0	0	0	0	0	0	0	0	0	0	0	0	0	0	0	0	0	0	0	0	0	0	0	0	0	0	0	0	0	0	0	0	0	0	0	0	0	0	0	0	0	0	0	0	0	0	0	0
XBB-like(1)	0.0769231	0	0	0	0	0	0	0	0	0	0	0	0	0	0	0	0	0	0	0	0	0	0	0	0	0	0	0	0	0	0	0	0	0	0	0	0	0	0	0	0	0	0	0	0	0	0	0	0
XBB.1	0	0.00719255	0.0225087	0.0121959	0	0	0	0	0	0	0	0	0	0	0	0	0	0	0	0	0	0	0	0	0	0	0	0	0	0.00738956	0	0	0	0	0.00615611	0	0	0	0	0	0.0122322	0	0	0	0	0.00393119	0	0	0
XBB.1-like	0	0	0	0	0	0	0	0	0	0	0	0	0	0	0	0	0	0	0	0	0	0	0	0	0	0	0	0	0	0	0	0	0	0	0	0	0	0	0	0	0	0	0	0	0	0	0	0	0
XBB.1-like(1)	0	0	0	0	0	0	0	0.233795	0	0	0	0	0	0	0	0	0	0	0	0	0	0	0	0	0	0	0	0	0	0	0	0	0	0	0	0	0	0	0	0	0	0	0	0	0	0	0	0	0
XBB.1.10	0	0.00163845	0	0	0	0	0	0	0	0	0	0	0	0	0	0	0	0	0	0	0	0	0	0	0	0	0	0	0	0	0	0	0	0	0	0	0	0	0	0	0	0	0	0	0	0	0	0	0
XBB.1.11.1	0	0	0	0	0	0	0	0	0	0	0	0	0	0	0	0	0	0.00260885	0	0	0.0209064	0	0	0	0	0	0	0	0.001144	0	0	0	0	0	0	0	0	0.00171477	0	0	0.011545	0	0	0	0.00253426	0	0	0	0
XBB.1.12	0	0	0	0	0	0	0	0	0	0	0	0	0	0	0	0.00612883	0	0.00141945	0	0.00135901	0.0160927	0	0.00121816	0	0	0	0	0	0	0	0	0	0	0	0	0	0	0	0	0	0	0	0	0	0	0	0	0	0
XBB.1.12.1	0	0	0	0	0	0	0	0	0	0	0	0	0	0	0	0	0	0	0	0	0	0	0	0	0	0	0	0	0	0	0	0	0	0	0	0	0	0	0	0	0	0	0	0	0	0	0	0	0
XBB.1.13	0	0.00162844	0	0	0.00169276	0	0	0	0	0	0	0	0.0013067	0	0	0	0.00523925	0	0	0	0.00235574	0	0	0	0.0019403	0	0	0	0.00273358	0	0	0	0	0	0	0	0	0	0.00106627	0	0.0017879	0	0	0	0	0	0.00128135	0	0
XBB.1.14.1	0	0	0	0	0	0	0	0	0	0	0	0	0	0	0	0	0	0	0	0	0	0	0	0	0	0	0	0.00266021	0	0	0	0	0	0	0	0	0	0	0	0	0	0	0	0	0	0	0	0	0
XBB.1.15	0	0	0	0	0	0	0	0	0	0	0	0	0	0	0	0.00106753	0	0	0	0	0	0	0	0	0	0	0	0	0	0	0	0	0	0	0	0	0	0	0	0	0	0	0	0	0	0	0	0	0
XBB.1.15.1	0	0.0010644	0	0	0	0	0	0	0	0	0	0	0	0	0	0.00104078	0	0	0	0.00206307	0	0	0	0	0	0	0	0	0	0	0	0	0	0	0	0	0	0	0.00123646	0	0	0	0	0	0	0	0	0	0
XBB.1.16	0	0	0	0	0	0	0	0	0	0	0	0	0	0	0	0	0	0	0	0	0	0	0	0	0	0	0	0	0	0	0	0	0	0	0	0	0	0	0	0	0	0	0	0	0	0	0	0	0
XBB.1.16-like	0	0	0	0	0.183569	0	0	0	0	0	0	0	0	0	0	0	0	0	0	0	0	0	0	0	0	0	0	0	0	0	0	0	0	0	0	0	0	0	0	0	0	0	0	0	0	0	0	0	0
XBB.1.16.1	0	0	0	0	0	0	0	0	0	0	0	0	0	0	0	0	0	0	0	0	0	0	0	0	0	0	0	0	0.00254128	0	0	0	0	0	0	0	0	0	0	0	0	0	0	0	0	0	0	0	0
XBB.1.16.10	0	0	0	0	0	0	0	0	0	0	0	0	0	0	0	0	0	0	0	0	0	0	0	0	0	0	0	0	0	0	0	0	0	0	0	0	0	0	0	0	0	0	0	0	0	0	0	0	0
XBB.1.16.11	0	0	0	0	0	0	0	0	0	0	0	0	0	0	0	0	0	0	0	0	0	0	0	0	0	0	0	0	0	0	0	0	0	0	0	0	0	0	0	0	0	0	0	0	0	0	0	0	0
XBB.1.16.13	0	0	0	0	0	0	0	0	0	0	0	0	0	0	0	0	0	0	0	0	0	0	0	0	0	0	0	0	0	0	0	0	0	0	0	0	0	0	0	0	0	0	0	0	0	0	0	0	0
XBB.1.16.14	0	0	0	0	0	0	0	0	0	0	0	0	0	0	0	0	0	0	0	0	0	0	0	0	0	0	0	0	0	0	0	0	0	0	0	0	0	0	0	0	0	0	0	0	0	0	0	0	0
XBB.1.16.15	0	0	0	0	0	0	0	0	0	0	0	0	0	0	0	0	0	0	0	0	0	0	0	0	0	0	0	0	0	0	0	0.00142943	0	0	0	0.0113531	0	0	0	0	0	0	0	0.00488586	0	0	0	0	0
XBB.1.16.16	0	0	0	0	0	0	0	0	0	0	0	0	0	0	0	0	0	0	0	0	0	0	0	0	0	0	0	0	0	0	0	0	0	0	0	0	0	0	0	0	0	0	0	0	0	0	0	0	0
XBB.1.16.17	0	0	0	0	0	0	0	0	0	0	0	0	0	0	0	0	0	0	0	0	0	0	0	0	0	0	0	0	0	0	0	0	0	0	0	0	0	0	0	0	0	0	0	0	0	0	0	0	0
XBB.1.16.18	0	0	0	0	0	0	0	0	0	0	0	0	0	0	0	0	0	0	0	0	0	0	0	0	0.00388944	0	0	0	0	0	0.0234293	0	0	0	0	0	0.0073417	0	0	0.00313596	0	0	0	0.00445674	0	0	0	0	0.0212639
XBB.1.16.19	0	0	0	0.00310171	0	0	0	0	0	0	0	0	0.0159384	0	0	0.00408002	0	0	0	0	0	0	0	0	0	0	0.00143066	0	0.0173521	0	0	0	0	0	0.00153834	0	0	0	0.00746543	0.0233073	0.0102346	0	0.0101897	0	0	0	0	0.00104726	0
XBB.1.16.2	0	0	0	0	0	0	0	0	0	0	0	0	0	0	0	0	0	0	0	0	0	0	0	0	0	0	0	0	0	0	0	0	0	0	0	0	0	0	0	0	0	0	0	0	0	0	0	0	0
XBB.1.16.21	0	0	0	0	0	0	0	0	0	0	0	0	0	0	0	0	0	0	0	0	0	0	0	0	0	0	0	0	0	0	0	0	0	0	0	0	0	0	0	0	0	0	0	0	0	0	0	0	0
XBB.1.16.22	0	0	0	0	0	0	0	0	0	0	0	0	0	0	0	0	0	0	0	0	0	0	0	0	0	0	0	0	0	0	0	0	0	0	0.0025761	0	0	0	0.00440906	0	0	0	0	0	0	0	0	0	0
XBB.1.16.24	0	0	0	0	0	0	0	0	0	0	0	0	0	0	0	0	0	0	0	0	0	0	0	0	0	0	0	0	0	0	0	0	0	0	0	0	0	0	0	0	0	0	0	0	0	0	0	0	0
XBB.1.16.26	0	0	0	0	0	0	0	0	0	0	0	0	0	0	0	0	0	0	0	0	0	0	0	0	0	0	0	0	0	0	0	0	0	0	0	0	0	0	0	0	0	0	0	0	0	0	0	0	0
XBB.1.16.3	0	0	0	0	0	0	0	0	0	0	0	0	0	0	0	0	0	0	0	0	0	0	0	0	0	0	0	0	0	0	0	0	0	0	0	0	0	0	0	0	0	0	0.0034013	0	0	0	0	0	0
XBB.1.16.4	0	0	0	0	0	0	0	0	0	0	0	0	0	0	0	0	0	0	0	0	0	0.00244024	0	0	0	0	0	0	0.00214858	0	0	0	0	0	0	0	0	0	0	0	0	0	0	0	0.00569627	0	0	0	0
XBB.1.16.5	0	0	0	0	0	0	0	0	0	0	0	0	0	0	0	0	0	0	0	0	0	0	0	0	0	0	0	0	0	0	0	0	0	0	0	0	0	0	0	0	0	0	0	0	0	0	0	0	0
XBB.1.16.6	0	0	0	0	0	0	0	0	0	0	0	0	0	0	0	0	0	0	0	0	0	0	0	0	0	0	0	0	0	0	0	0	0	0	0	0	0	0	0	0	0	0	0	0	0	0	0	0	0
XBB.1.16.7	0	0	0	0	0	0	0	0	0	0	0	0	0	0	0	0	0	0	0	0	0	0	0	0	0	0	0	0	0	0	0	0	0	0	0	0	0	0	0	0	0	0	0	0	0	0	0	0	0
XBB.1.16.8	0	0	0	0	0	0	0	0	0	0	0	0	0	0	0	0	0	0	0	0	0	0	0	0	0	0	0	0	0	0	0	0	0	0	0	0	0	0	0	0	0.00513066	0	0	0	0	0	0	0	0
XBB.1.16.9	0	0	0	0	0	0	0	0	0	0	0	0	0	0	0	0	0	0	0	0	0	0	0	0	0	0	0	0	0	0	0	0	0	0	0	0	0	0	0	0	0	0	0	0	0	0	0	0	0
XBB.1.17	0	0	0	0	0	0	0	0	0	0	0	0	0	0	0	0	0	0	0	0	0	0	0	0	0	0	0	0	0	0	0	0	0	0	0	0	0	0	0	0	0	0	0	0	0	0	0	0	0
XBB.1.17.1	0	0	0	0	0	0	0	0	0	0.0216462	0.00793785	0	0	0	0	0	0	0.0207793	0	0	0	0	0	0	0	0.00504509	0	0	0	0	0	0.00172449	0	0	0	0	0	0	0	0	0	0	0	0	0	0.00704504	0	0	0.0126648
XBB.1.17.1-like	0	0	0	0	0	0	0	0	0	0	0	0	0	0	0	0	0	0	0	0	0	0	0	0	0	0	0	0	0	0	0	0	0	0	0	0	0	0	0	0	0	0	0	0	0	0	0	0	0
XBB.1.18.1	0	0	0	0	0	0	0	0	0	0	0	0	0	0	0	0	0	0	0	0.00763145	0	0	0	0	0	0	0	0	0	0	0	0	0	0	0	0	0.00650129	0	0	0	0.00293834	0	0	0	0	0	0.00156956	0	0
XBB.1.19	0	0.138733	0	0	0	0	0	0	0	0	0	0	0	0	0	0	0	0.00846554	0	0	0	0	0	0	0	0	0	0	0	0	0	0	0	0	0.00384246	0	0	0	0.00447397	0.00200741	0	0	0	0	0.00219044	0	0	0	0.00285375
XBB.1.19.1	0	0	0	0	0	0	0	0	0	0	0	0	0	0	0	0	0	0	0	0	0	0	0	0	0	0	0	0	0	0	0	0	0	0	0	0	0	0	0	0	0	0	0	0	0	0	0	0	0
XBB.1.19.2	0	0	0	0	0	0	0	0	0	0	0	0	0	0	0	0.00299299	0	0	0.00275866	0	0	0	0	0	0	0	0	0	0	0	0	0	0	0	0	0	0	0	0.00161499	0	0	0	0	0	0	0	0	0	0
XBB.1.20	0	0	0	0	0	0	0	0	0	0	0	0	0	0	0	0	0	0	0	0	0	0	0	0	0	0	0	0	0	0	0	0	0	0	0	0	0	0	0	0	0	0	0	0	0	0	0	0	0
XBB.1.21	0	0	0	0	0	0	0	0	0	0	0	0	0	0	0	0	0.00104312	0	0	0	0	0	0	0	0	0	0	0	0	0	0	0	0	0	0	0	0	0	0	0	0	0	0	0	0	0	0	0	0
XBB.1.22	0	0	0	0	0	0	0	0	0	0	0	0	0	0	0	0	0	0	0	0	0	0	0.00246442	0	0	0	0.04932	0	0	0	0	0	0	0	0	0.0450692	0.029852	0	0.0725642	0	0	0.0411621	0	0.0273844	0	0	0	0	0
XBB.1.22-like	0	0	0	0	0	0	0	0.174715	0	0	0	0	0	0	0	0	0	0	0	0	0	0	0	0	0	0	0	0	0	0	0	0	0	0	0	0	0	0	0	0	0	0	0	0	0	0	0	0	0
XBB.1.22.1	0	0	0	0	0	0	0	0	0	0	0	0	0	0	0	0	0	0	0	0	0	0	0	0	0	0	0	0	0	0	0	0	0	0	0	0	0	0	0	0	0	0	0	0.00464197	0	0	0	0	0
XBB.1.22.2	0	0	0	0	0	0	0	0	0	0	0	0	0	0	0	0	0	0	0	0	0	0	0	0	0	0	0	0	0	0	0.00409064	0	0	0	0	0	0	0	0	0	0.00834593	0	0.00507842	0	0	0	0	0	0
XBB.1.22.3	0	0	0	0	0	0	0	0	0	0.00216004	0	0	0	0	0	0	0	0	0	0	0	0	0	0	0	0	0	0	0	0	0	0	0	0	0	0	0	0	0	0	0	0	0	0	0	0	0	0	0
XBB.1.23	0	0	0	0	0	0	0	0	0	0	0	0	0	0	0	0	0	0	0	0	0	0	0	0	0	0	0	0	0	0	0	0	0	0	0	0	0	0	0	0	0	0	0	0	0	0	0	0	0
XBB.1.24	0	0	0	0	0	0	0	0	0	0	0	0	0	0	0	0	0	0	0	0	0	0	0	0	0	0	0	0	0	0	0	0	0	0	0	0	0	0	0	0	0	0	0	0	0	0	0	0	0
XBB.1.25	0	0	0	0	0	0	0	0	0	0	0	0	0	0	0	0	0	0	0	0	0	0	0	0	0	0	0	0	0	0	0	0	0	0	0	0	0	0	0	0	0	0	0	0	0	0	0	0	0
XBB.1.26	0	0	0	0	0	0	0	0	0	0	0	0	0	0	0	0	0	0	0	0	0	0	0	0	0	0	0	0	0	0	0	0	0	0	0	0	0	0	0	0	0	0	0	0	0	0	0	0	0
XBB.1.27	0	0	0	0	0	0	0	0	0	0	0	0	0	0	0	0	0	0	0	0	0.00114002	0	0	0	0	0	0	0	0	0	0	0	0	0.00164384	0	0	0	0	0	0	0	0	0	0	0	0	0	0.00126213	0
XBB.1.28	0	0	0	0	0	0	0	0	0	0	0	0	0	0	0	0	0	0	0	0	0	0	0	0	0	0	0	0	0	0	0	0	0	0	0	0	0	0	0	0	0	0	0	0	0	0	0	0	0
XBB.1.28.1	0	0	0	0	0	0	0	0	0	0	0	0	0	0	0	0	0	0	0	0	0.0106145	0	0	0	0	0	0	0	0	0	0	0	0	0	0	0	0	0	0	0	0	0	0	0	0	0	0	0	0
XBB.1.29	0	0	0	0	0	0	0	0	0	0	0	0	0	0	0	0	0	0	0	0	0	0	0	0	0	0	0	0	0	0	0	0	0	0	0	0	0	0	0	0	0	0	0	0	0	0	0	0	0
XBB.1.3	0	0	0	0	0	0	0	0	0	0	0	0	0	0	0	0	0	0	0	0	0	0	0	0	0	0	0	0	0.00347692	0	0	0	0	0	0	0	0	0	0	0	0	0	0	0	0	0	0	0	0
XBB.1.30	0	0	0	0	0	0	0	0	0	0	0	0	0.00404312	0	0	0	0.00644938	0	0	0	0.00113516	0	0	0	0	0	0	0	0	0	0	0	0	0	0	0	0	0	0	0	0	0	0	0	0	0	0	0.00686202	0
XBB.1.31.2	0	0	0	0	0	0	0	0	0	0	0	0	0	0	0	0	0	0	0	0	0	0	0	0	0	0	0	0	0	0	0	0	0	0	0	0	0	0	0	0	0	0	0	0	0	0	0	0	0
XBB.1.33	0	0	0	0	0	0	0	0	0	0	0	0	0	0	0	0	0	0	0	0	0	0	0	0	0	0	0	0	0	0	0	0	0	0	0	0	0	0	0	0	0	0	0	0	0	0	0	0	0
XBB.1.34	0	0	0	0	0	0	0	0	0	0	0	0.0139672	0	0	0	0	0.0096389	0	0	0.0136876	0	0	0.0233299	0	0.00227498	0	0	0.0122379	0	0	0	0.0015049	0	0	0.00325689	0	0	0.0177822	0.0022392	0.0131722	0	0	0.0109231	0.00640079	0.00858712	0	0.0315186	0	0
XBB.1.34.1	0	0	0	0	0	0	0	0	0	0	0	0	0	0	0.00821636	0	0	0	0.00565746	0	0	0	0	0	0	0	0	0	0	0	0	0	0	0	0	0	0	0	0	0	0	0	0	0	0	0	0	0	0
XBB.1.35	0	0	0	0	0	0	0	0	0	0	0	0	0.00101928	0	0	0	0.00114555	0	0	0	0.00144566	0	0	0	0	0	0	0	0	0	0	0	0	0	0	0	0	0	0	0	0	0	0	0	0	0	0	0.00174691	0
XBB.1.36	0	0	0	0	0	0	0	0	0	0	0	0	0	0	0	0	0	0	0	0	0	0	0	0	0	0	0	0	0	0	0	0	0	0	0	0	0	0	0	0	0	0	0	0	0	0.00135486	0	0	0
XBB.1.37	0	0	0	0	0	0	0	0	0	0	0	0	0	0	0	0	0	0	0	0	0	0	0	0	0	0	0	0	0	0	0	0	0	0	0	0	0	0	0	0	0	0	0	0	0	0	0	0	0
XBB.1.37.1	0	0	0	0	0	0	0	0	0	0	0	0	0	0	0.00157646	0	0	0	0	0	0	0.00274745	0	0	0	0	0	0	0	0	0	0	0	0	0	0	0	0	0	0	0	0	0	0	0.00298762	0	0	0	0
XBB.1.38	0	0	0	0	0	0	0	0	0	0	0	0	0	0	0	0	0	0	0	0	0	0	0	0	0	0	0	0	0	0	0	0	0	0	0	0	0	0	0	0	0	0	0.00513508	0	0	0	0	0	0
XBB.1.38.1	0	0	0	0	0	0	0	0	0	0	0	0	0	0.00643131	0	0	0	0	0	0	0	0	0	0	0	0	0	0	0	0	0	0	0	0	0	0	0	0	0	0	0	0	0	0	0	0	0	0	0
XBB.1.4	0	0	0	0	0.0754632	0	0	0	0	0	0	0	0.00184407	0	0	0	0	0	0	0	0.0194759	0	0	0	0	0	0	0	0	0	0	0	0	0	0	0	0	0	0	0	0	0	0	0	0	0	0	0	0
XBB.1.4.1	0	0	0	0	0	0	0	0	0	0	0	0	0	0	0	0	0	0	0	0	0	0	0	0	0	0	0	0	0	0	0	0	0	0	0	0	0	0	0	0	0	0	0	0	0	0	0	0	0
XBB.1.41	0	0	0	0	0	0	0	0	0	0	0	0	0	0	0	0	0	0	0	0	0	0	0	0	0	0	0	0	0	0	0	0	0	0	0	0	0	0	0	0	0	0	0	0	0	0	0	0	0
XBB.1.41.1	0	0	0	0	0	0	0	0	0	0	0	0	0	0	0	0	0	0	0	0	0	0	0	0	0	0	0	0	0	0	0	0	0	0	0	0	0	0	0	0	0	0	0	0	0	0	0	0	0
XBB.1.41.2	0	0	0	0	0	0	0	0	0	0	0	0	0	0	0	0	0	0	0	0	0	0	0	0	0	0	0	0	0	0	0	0	0	0	0	0	0	0	0	0	0	0	0	0	0	0	0	0	0
XBB.1.41.3	0	0	0	0	0	0	0	0	0	0	0	0	0	0	0	0	0	0	0	0	0	0	0	0	0	0	0	0	0	0	0	0	0	0	0	0	0	0	0.00169085	0	0	0	0	0	0	0	0	0	0
XBB.1.42	0	0	0	0	0	0	0	0	0	0	0	0	0	0	0	0	0	0	0	0	0	0	0	0	0	0	0	0	0	0	0	0	0	0	0	0	0	0	0	0	0	0.0269592	0	0.00282718	0	0	0	0	0
XBB.1.42.1	0	0	0	0	0	0	0	0	0	0	0	0	0	0	0	0	0	0	0	0	0	0	0	0	0	0	0	0	0	0	0	0	0	0	0	0	0	0	0	0	0	0	0	0	0	0	0	0	0
XBB.1.43	0	0	0	0	0	0	0	0	0	0	0	0	0	0	0	0	0.00224072	0	0	0	0	0	0	0	0.00371813	0	0	0	0	0	0	0	0	0	0	0	0	0	0	0	0	0	0	0	0	0	0	0	0
XBB.1.43.1	0	0	0	0	0	0	0	0	0	0	0	0	0	0	0	0	0.00101861	0	0	0	0	0	0	0	0.00547993	0	0.00180851	0	0	0	0	0.00734085	0	0	0	0.011849	0	0	0	0	0	0	0	0	0	0	0	0	0
XBB.1.44	0	0	0	0	0	0	0	0	0	0	0	0	0	0	0	0	0	0	0	0	0	0	0	0	0	0	0	0	0	0	0	0	0	0	0	0	0	0	0	0	0	0	0	0	0	0	0	0	0
XBB.1.44.1	0	0	0	0	0	0	0	0	0	0	0	0	0	0	0	0	0	0	0	0.00422197	0	0	0	0.00504394	0.0018966	0	0	0	0	0	0	0	0	0	0	0	0	0	0	0	0	0	0	0	0	0	0	0	0
XBB.1.45	0	0.00144421	0	0	0	0	0	0	0	0	0	0	0	0	0	0	0	0	0	0	0	0	0	0	0	0	0	0	0	0	0	0	0	0	0	0	0	0	0	0	0	0	0	0	0	0	0	0	0.0128159
XBB.1.45.1	0	0	0	0	0	0	0	0	0	0	0	0.00129947	0	0.00248963	0	0	0.00192904	0	0	0	0	0	0	0	0	0	0	0	0	0	0	0	0	0	0	0	0	0	0	0	0	0	0	0	0.00209497	0	0	0	0
XBB.1.48	0	0	0	0	0	0	0	0	0	0	0	0	0	0	0	0	0	0	0	0	0	0	0	0	0	0	0	0	0	0	0	0	0	0	0	0	0	0	0	0	0	0	0	0	0.00114147	0	0	0	0
XBB.1.49	0	0	0	0	0	0	0	0	0	0	0	0	0	0	0	0	0	0	0	0	0	0	0	0	0	0	0	0	0	0	0	0	0	0	0	0	0	0	0	0	0	0	0	0	0.00106895	0	0	0	0
XBB.1.5	0	0.232989	0	0	0.125605	0	0.0405414	0	0.16869	0	0.00776853	0.0491689	0.0554124	0.0200727	0	0.0511421	0	0.0185631	0.0897351	0	0.0114168	0	0.00393139	0	0.112483	0	0.00351187	0.189121	0.119721	0	0.265142	0.0704459	0	0	0.0093987	0.0792367	0.108079	0.110219	0.0117903	0.053612	0.0484476	0	0	0	0.07789	0.0334949	0.11859	0.111413	0.0523366
XBB.1.5-like	0	0	0	0	0	0	0	0	0	0	0	0	0	0	0	0	0	0	0	0	0	0	0	0	0	0	0	0	0	0	0	0	0	0	0	0	0	0	0	0	0	0	0	0	0	0	0	0	0
XBB.1.5-like(1)	0	0	0	0	0	0	0	0	0	0	0	0	0	0	0	0	0	0	0	0	0	0	0	0	0	0	0	0	0	0	0	0	0	0	0	0	0	0	0	0	0	0	0	0	0	0	0	0	0
XBB.1.5-like(2)	0	0	0	0	0	0	0	0	0	0	0	0	0	0	0	0	0	0	0	0	0	0	0	0	0	0	0	0	0	0	0	0	0	0	0	0	0	0	0	0	0	0	0	0	0	0	0	0	0
XBB.1.5-like(3)	0	0	0	0	0	0	0	0	0	0	0	0	0	0	0	0	0	0	0	0	0	0	0	0	0	0	0	0	0	0	0	0	0	0	0	0	0	0	0	0	0	0	0	0	0	0	0	0	0
XBB.1.5.1	0	0	0	0.0107388	0.00875243	0	0	0.00452116	0	0	0.00673188	0	0	0	0.0532439	0	0.00772929	0	0	0.00254467	0	0.00582929	0	0	0.00162977	0	0	0.00344791	0	0	0	0	0	0	0	0	0	0	0	0	0	0	0.00618393	0	0.00563462	0.0766836	0.0127433	0	0
XBB.1.5.10	0	0	0	0	0	0	0	0	0	0	0	0	0	0	0	0	0	0	0	0	0	0	0	0	0	0	0.00375838	0	0	0	0	0	0	0	0	0	0.00302355	0	0	0	0	0	0	0	0	0	0	0	0
XBB.1.5.100	0	0	0.00361988	0	0	0	0.00178253	0	0	0	0	0	0	0	0	0	0	0	0	0	0	0	0	0	0	0	0	0	0	0	0	0	0	0	0	0	0	0	0.00758853	0	0	0	0	0	0	0	0.00107513	0	0
XBB.1.5.101	0	0	0	0.00495419	0	0	0	0	0	0.00727035	0	0	0	0	0	0.0047589	0	0	0	0	0	0	0	0	0	0	0	0.00125828	0	0	0	0	0	0	0	0	0.00362319	0	0	0	0	0	0.00626356	0	0	0	0.00439735	0	0.00893404
XBB.1.5.102	0	0	0	0	0	0	0	0	0.00925359	0	0	0	0	0	0	0	0	0	0	0	0	0	0	0	0	0	0	0	0	0	0	0	0	0	0	0	0	0	0	0	0	0	0	0	0	0	0	0	0
XBB.1.5.103	0	0	0	0	0	0	0	0	0	0	0	0	0	0	0	0	0	0	0	0	0	0	0	0	0	0	0	0	0	0	0	0	0	0	0	0	0	0	0	0	0	0	0	0	0.00745059	0	0	0	0
XBB.1.5.104	0	0	0	0	0	0	0	0	0	0.0438706	0	0	0	0	0.0266667	0	0	0	0	0	0	0	0	0.0520193	0	0	0.00655024	0	0	0	0	0	0	0	0	0	0	0	0	0	0	0	0	0	0	0	0	0	0
XBB.1.5.105	0	0	0	0	0	0	0	0	0	0	0	0	0	0	0	0	0	0	0	0	0	0	0.00117247	0	0	0	0	0	0	0	0	0	0	0	0	0	0	0	0	0	0	0	0	0	0	0	0	0	0
XBB.1.5.106	0	0	0	0.012386	0	0	0	0	0	0	0	0	0	0.00118033	0.00172784	0	0	0	0	0	0	0	0	0	0	0	0	0	0	0	0	0	0	0	0.00256133	0	0	0	0	0	0.00438594	0	0	0	0	0	0	0	0.00378444
XBB.1.5.107	0	0	0	0.0166885	0	0	0	0	0	0	0	0	0	0.0180186	0	0.0115393	0.0132135	0	0.00791319	0	0	0.00651447	0	0.00846711	0	0	0	0	0	0	0	0.00401895	0	0	0	0	0	0	0	0	0	0	0.00280706	0.00803166	0	0	0	0	0
XBB.1.5.11	0	0	0.00354217	0	0	0	0	0	0	0	0	0	0	0.00530115	0	0	0.00449046	0	0	0	0	0	0	0	0	0	0.00884822	0	0	0	0	0.00967333	0	0	0	0	0	0	0	0	0	0	0.00476301	0	0	0.0551413	0	0.0166417	0
XBB.1.5.12	0	0	0	0	0	0	0.00123457	0	0.0228879	0.00904665	0.0101825	0.0106929	0	0.00165736	0.00648318	0	0.0146567	0	0.0106011	0	0.00458348	0.053681	0.0013976	0.0279598	0.00478776	0.00949692	0.0117126	0.0169778	0.00311256	0.0201861	0	0.0217566	0	0	0.0222615	0.0032828	0	0.0243644	0.012768	0.0280621	0.0134336	0	0.0141297	0	0.00898236	0	0.0110774	0	0.0310721
XBB.1.5.13	0	0	0	0.031528	0	0	0	0.00271739	0.0144794	0.0423371	0.0055399	0.0919837	0	0.0442077	0.0481376	0.00401118	0.0171472	0.14325	0.0255024	0.027901	0.0234237	0.0693305	0.0219131	0.0110539	0.0495889	0.119336	0.0196794	0.0197955	0.0486913	0.0817309	0.0094029	0.0407303	0	0	0.0197454	0.0159019	0.0551049	0.0184348	0	0.033101	0.0131101	0	0.0374924	0.0340655	0.0373549	0.0224005	0	0.0212439	0.025751
XBB.1.5.13-like	0	0	0	0	0	0	0	0	0	0	0	0	0	0	0	0	0	0	0	0	0	0	0	0	0	0	0	0	0	0	0	0	0	0	0	0	0	0	0	0	0	0	0	0	0	0	0	0	0
XBB.1.5.14	0	0	0	0.0203727	0	0	0	0	0	0	0.00913156	0	0	0	0	0	0.032378	0	0	0.00156757	0.00382329	0	0	0	0	0	0	0	0	0	0	0	0	0	0	0.0129173	0	0	0.0103792	0.0156855	0	0	0	0.0176601	0.0156339	0	0	0.00622254	0
XBB.1.5.15	0	0	0	0	0	0	0	0	0	0	0	0.0089243	0	0	0	0	0	0	0.00243661	0	0	0	0.00284458	0	0.00454455	0	0	0	0	0	0	0	0	0	0	0	0	0	0	0	0	0	0.00624035	0	0	0	0.00732503	0	0
XBB.1.5.16	0	0	0	0	0	0	0	0	0	0	0	0	0	0	0	0	0	0.0129805	0	0	0	0	0	0	0	0	0.00530763	0	0	0	0	0	0	0	0	0	0	0	0	0	0.018912	0	0	0	0	0	0	0	0
XBB.1.5.17	0	0	0.0181552	0.00505674	0	0	0	0	0	0	0.012194	0.0015568	0	0.00146187	0	0.0042105	0	0.0195309	0	0.00977519	0.0328476	0	0.0341334	0	0.00560806	0	0.0125517	0.0046427	0.00184882	0	0.00342292	0.00724691	0	0	0.010305	0.0201161	0.0160347	0.0495635	0.0253083	0.00237293	0.00545545	0	0.0291989	0	0.0011367	0	0.00947676	0.00264158	0.00909215
XBB.1.5.18	0	0	0	0.00891176	0	0	0.00195695	0	0	0.0175502	0.010765	0	0	0.00630456	0.0343053	0	0.0056996	0.0419032	0	0	0	0.00504414	0.0121304	0.00113938	0	0	0.0160553	0	0.00935393	0	0	0.0130135	0	0	0.00864155	0	0	0	0.0246407	0.0117521	0	0	0.00268692	0	0	0	0	0	0.0213422
XBB.1.5.19	0	0	0	0	0	0	0	0	0	0	0	0	0	0	0.00111721	0	0	0	0.030868	0.00313814	0	0	0	0.00614456	0	0.00104568	0.00793284	0	0	0	0	0.00102617	0	0.00153453	0	0	0	0	0	0.00701262	0.00112711	0	0	0.00194209	0	0	0	0	0
XBB.1.5.2	0	0	0	0	0	0	0	0	0	0	0.00156848	0	0	0	0.00195101	0	0	0.00478857	0	0	0	0	0	0	0	0	0	0	0.00355928	0	0	0	0	0	0.00113345	0	0	0	0.00594685	0	0	0	0	0	0	0	0	0	0
XBB.1.5.20	0	0	0	0	0	0	0	0	0	0	0	0.0973071	0	0	0.0559025	0	0	0	0	0	0	0.0058917	0	0	0.0054919	0	0.00988342	0	0	0.0204845	0	0.0059155	0	0	0	0.00267467	0	0	0	0	0	0	0	0.00791864	0.00328011	0	0	0	0
XBB.1.5.21	0	0	0	0.00647999	0	0	0	0	0	0.013211	0	0	0	0	0	0	0	0.0281333	0	0	0	0	0	0	0.00641277	0	0.00571711	0.0151206	0.0100581	0	0	0	0	0	0.00909666	0.00822003	0.00742203	0	0.00295421	0.00888023	0	0	0	0	0	0	0.0217429	0	0.00247071
XBB.1.5.21-like	0	0	0	0	0	0	0	0	0	0	0	0	0	0	0	0	0	0	0	0	0	0	0	0	0	0	0	0	0	0	0	0	0	0	0	0	0	0	0	0	0	0	0	0	0	0	0	0	0
XBB.1.5.22	0	0	0	0	0	0	0	0	0	0	0	0	0	0	0	0	0	0	0	0	0	0	0	0	0	0	0	0	0	0	0	0	0	0	0	0	0	0	0	0	0	0	0	0	0	0	0	0	0
XBB.1.5.23	0	0	0	0	0	0	0	0	0	0.00651437	0	0.0209077	0	0.0269608	0.0343253	0	0.0165949	0	0.0206599	0.0434981	0.0331602	0.0167949	0.0218133	0.0218263	0.0146148	0	0	0	0.00619555	0	0	0.0119689	0	0	0	0	0.0361539	0	0.0101781	0	0.00659175	0	0.00387309	0.00977793	0	0	0.010771	0	0.0249264
XBB.1.5.24	0	0	0	0	0	0	0	0	0.00273197	0	0	0	0	0	0	0	0.00708994	0	0.0336262	0	0	0.015198	0.00420571	0.00335492	0.0176489	0	0.0116187	0.00981652	0.0174809	0.0126931	0	0.0062008	0	0	0.0191696	0	0.0042296	0.0111907	0.0155964	0	0.00331771	0	0.012096	0	0.00316457	0.00854573	0.023539	0.011519	0.0163862
XBB.1.5.25	0	0	0	0	0	0	0	0	0	0	0	0	0	0	0	0	0.00362472	0	0	0	0	0	0	0	0	0	0.00245875	0	0	0	0	0.0175046	0	0	0.00463212	0	0	0.00540742	0	0	0	0	0	0	0	0	0	0	0
XBB.1.5.26	0	0	0	0	0	0	0	0	0	0	0	0	0	0	0	0	0	0	0	0	0	0	0	0.00171417	0	0.022749	0	0	0.0116999	0	0	0	0	0	0.00391151	0.00203239	0.0185593	0	0.0252005	0.00759929	0.0166869	0	0	0.00654861	0.0118393	0	0.0396378	0	0.00572831
XBB.1.5.27	0	0	0	0	0	0	0	0	0	0	0	0	0.00209534	0	0	0	0	0	0	0	0	0	0	0	0.0041521	0	0.0144859	0	0	0	0	0	0	0.112395	0.00642055	0.0102639	0	0.00749415	0	0	0	0	0	0.0132486	0	0	0	0.0576346	0
XBB.1.5.28	0	0	0	0	0	0	0	0	0	0	0	0	0	0	0	0	0	0	0	0	0	0	0	0	0.00127064	0.0330754	0	0	0	0	0	0	0	0	0	0.00599487	0	0	0	0	0	0	0.00806646	0	0	0	0	0	0
XBB.1.5.3	0	0	0	0	0	0	0	0	0	0	0	0	0	0	0	0	0	0	0	0	0	0	0	0	0.00135767	0	0	0	0	0.00189413	0	0	0	0	0	0	0	0	0	0	0	0	0	0	0	0	0	0	0
XBB.1.5.30	0	0	0	0.00419536	0	0	0	0	0	0	0	0	0	0	0	0	0	0.00200885	0	0	0.0012645	0	0.00102165	0.0015423	0.00103408	0	0	0	0	0	0	0	0	0	0.00241275	0	0	0	0	0	0	0	0	0	0	0	0.00109606	0	0
XBB.1.5.31	0	0	0	0	0	0	0	0	0.016645	0.0131549	0	0	0	0	0	0	0.00905008	0	0	0.00726889	0	0	0	0.0161149	0.0266337	0	0.00928873	0	0.00967458	0	0.144044	0	0	0	0.00796081	0	0	0.0101657	0.0344828	0.00936968	0.0134241	0	0.00856898	0	0	0.00462396	0.0269026	0	0
XBB.1.5.32	0	0	0	0	0	0	0	0	0.0365831	0	0	0.0287214	0.0401376	0.0351701	0.0144028	0	0.0222403	0	0	0.0154079	0	0.0438957	0	0.0124907	0	0	0	0	0	0.0105624	0	0	0	0	0.00101647	0	0	0.0134075	0.00207469	0	0	0	0.00358374	0	0	0	0	0	0
XBB.1.5.33	0	0	0	0	0	0	0	0	0	0	0.00287999	0.0159837	0.0043471	0.0175161	0	0.00302263	0	0.00120822	0.00269042	0.00262365	0.07811	0	0.0179438	0	0	0	0.00148886	0	0	0.0107694	0	0	0	0	0.0188826	0.00237535	0	0	0.0126706	0	0.0218763	0	0.00752228	0	0	0	0	0	0.00542906
XBB.1.5.34	0	0	0.00245098	0.00234568	0.00361011	0	0	0	0	0.0019358	0	0.00182815	0	0.00311688	0	0.00132217	0	0.00130506	0.00239054	0.0010175	0.00125266	0.0017306	0.00189989	0.0038787	0.00155905	0.00250278	0.00220653	0.00195211	0.00199788	0.00223896	0.00182839	0.00152772	0	0	0.00161659	0	0.0143992	0	0	0.00247831	0	0	0	0	0	0	0	0	0.00139533
XBB.1.5.35	0	0	0.00142122	0	0	0	0	0	0	0	0	0	0.0106113	0	0	0	0.00106212	0.0104053	0	0	0	0	0	0	0	0.0388343	0.00270634	0	0	0	0	0	0	0	0	0	0	0	0	0	0	0	0	0	0	0	0	0	0
XBB.1.5.36	0	0	0	0.0203303	0	0	0.0020284	0	0	0	0	0	0	0.00111914	0	0	0.00663479	0.0127277	0	0	0	0	0	0.0124853	0	0	0	0	0.00117527	0	0	0.0221707	0	0	0	0	0	0	0	0	0	0	0	0	0.00591845	0.00103417	0	0	0
XBB.1.5.37	0	0	0	0.00947679	0	0	0	0	0.00116516	0.0118524	0	0.00260377	0	0	0.00161551	0.00102712	0.0117875	0.00147018	0.010035	0.00172851	0.0283482	0.0074043	0	0.00615627	0.0261852	0	0.0180465	0.0165753	0.0319004	0.0182199	0.00148637	0.00122234	0	0	0.0435556	0.00888602	0.0140967	0.061741	0.0481622	0.0392817	0.00148588	0	0.0356728	0.0397976	0.0203184	0.0705661	0.0348725	0.0418977	0.0271315
XBB.1.5.38	0	0	0	0	0	0	0	0	0	0.011171	0	0	0	0	0	0.00607741	0	0	0	0.0145354	0	0	0	0	0	0.0220614	0	0	0	0	0	0.0034443	0	0	0	0.0030262	0	0	0	0	0	0	0.00235509	0	0	0	0	0	0
XBB.1.5.39	0	0	0	0	0	0	0	0	0	0	0	0	0	0	0	0	0	0	0	0	0	0	0	0	0	0	0	0	0	0	0	0	0	0	0	0.00552261	0	0	0	0.00302152	0	0	0	0	0	0	0	0	0
XBB.1.5.4	0	0	0	0	0	0	0	0	0	0	0	0	0	0	0	0	0	0	0	0	0	0	0	0	0	0.00278778	0.0144317	0	0.00616971	0	0	0.00681423	0	0	0.0171467	0.00581647	0.00701293	0.0102489	0	0.00158854	0	0	0.00200844	0	0.0061985	0	0	0	0.00678096
XBB.1.5.40	0	0	0	0	0	0	0	0	0	0	0	0	0	0	0	0	0.00240088	0	0.00606519	0	0	0	0	0	0	0.0185566	0	0.0054037	0	0	0	0	0	0	0	0	0	0	0	0	0	0	0	0	0	0	0	0	0
XBB.1.5.41	0	0	0	0	0	0	0	0	0	0	0.001296	0	0	0	0	0	0.00667332	0	0	0	0	0.0014018	0	0	0	0	0	0	0	0	0	0	0	0	0	0	0	0	0	0	0	0	0	0	0	0	0.00180006	0	0
XBB.1.5.42	0	0	0	0	0	0	0	0	0	0	0	0	0	0	0	0	0	0	0	0	0	0	0	0	0	0	0	0	0	0	0	0	0	0	0	0	0	0	0	0	0	0	0	0	0	0	0	0	0
XBB.1.5.43	0	0	0	0	0	0	0	0	0	0	0	0	0	0	0	0	0	0.0840766	0	0	0	0	0	0	0	0.0855378	0.0052254	0.00320647	0	0	0	0	0	0	0	0.0068619	0	0	0	0	0	0	0.0115751	0	0	0.00741841	0	0.00543626	0
XBB.1.5.45	0	0	0	0	0	0	0	0	0	0	0	0	0.00470522	0	0	0.00332963	0	0	0	0	0	0	0	0	0	0	0	0	0	0	0	0	0	0	0	0.00201262	0	0	0	0	0	0	0	0	0	0	0.00653472	0	0
XBB.1.5.46	0	0	0	0	0	0	0	0	0	0	0	0	0	0	0	0	0	0.013604	0	0	0.0061954	0	0	0.0151808	0	0	0	0.0177145	0	0	0	0	0	0	0	0.00647735	0.0071727	0.00327742	0	0	0.00556723	0	0.0014516	0.00101583	0	0	0.027065	0.00218244	0
XBB.1.5.47	0	0	0	0	0	0	0	0	0	0.0173859	0	0	0	0	0	0	0	0.00629833	0	0	0.00625479	0	0	0	0	0	0.00164809	0	0	0.00330418	0	0	0	0	0	0	0.00824667	0	0	0	0	0	0.00192407	0	0	0	0	0	0
XBB.1.5.48	0	0	0	0	0	0	0	0	0	0	0	0	0	0	0	0	0	0	0.003522	0	0	0	0	0	0	0	0	0	0	0.00383442	0	0.00986436	0	0	0	0.00356031	0	0	0.0073692	0	0	0	0	0	0.003043	0	0	0	0
XBB.1.5.49	0	0.00163369	0	0	0	0	0	0	0	0	0	0	0	0	0	0	0	0.00347638	0	0	0	0	0	0	0	0	0	0	0	0	0	0	0	0	0	0	0	0	0	0	0	0	0	0	0	0	0	0	0
XBB.1.5.49-like	0	0	0	0	0	0	0	0	0	0	0	0	0	0	0	0	0	0	0	0	0	0	0	0	0	0	0	0	0	0	0	0	0	0	0	0	0	0	0	0	0	0	0	0	0	0	0	0	0
XBB.1.5.5	0	0	0	0	0	0	0	0	0.00324018	0	0.00874362	0	0	0	0	0	0	0	0.00404858	0	0	0	0	0.00530504	0	0	0	0.00456165	0	0	0	0	0	0	0.0422812	0.0152431	0	0	0	0	0	0	0	0.0161396	0	0	0.00195408	0	0
XBB.1.5.50	0	0	0	0.00156037	0	0.00140213	0	0	0	0.00211887	0	0	0	0	0	0	0	0	0	0.00123431	0	0	0	0	0.0015907	0.00235498	0.00253469	0.00197414	0.00176747	0.00251639	0	0	0.00258241	0	0.00125979	0.00192527	0	0	0.00173611	0.00198151	0	0	0.00208255	0	0.00202708	0	0	0	0.00229541
XBB.1.5.51	0	0	0	0	0.0698448	0	0	0	0	0	0	0	0	0	0.0142859	0.0388033	0.0226829	0.0010359	0.0223693	0.0237341	0	0.00464996	0	0.0258509	0.00818905	0.00129994	0.00765515	0.0135815	0	0	0.0163573	0.0152936	0	0	0	0.00623007	0	0	0	0.00108568	0.0090404	0.004852	0.00842647	0.00546993	0	0	0	0	0.01156
XBB.1.5.52	0	0	0	0	0	0	0	0	0	0	0	0	0	0	0	0	0	0	0	0	0	0	0	0	0	0	0	0	0	0.0132826	0	0	0	0	0	0	0	0	0	0	0	0	0	0	0	0	0	0	0
XBB.1.5.53	0	0	0	0	0	0	0	0	0	0	0	0	0	0	0	0	0	0	0	0	0	0	0	0	0	0	0	0	0	0	0	0	0	0	0	0	0	0	0	0	0	0	0	0	0	0	0	0	0
XBB.1.5.53-like	0	0	0	0	0	0	0	0.00492611	0	0	0	0	0	0	0	0	0	0	0	0	0	0	0	0	0	0	0	0	0	0	0	0	0	0	0	0	0	0	0	0	0	0	0	0	0	0	0	0	0
XBB.1.5.54	0	0	0	0.00655891	0	0	0	0	0	0	0	0	0	0	0	0	0	0	0	0	0	0	0.00122399	0	0	0	0	0	0	0	0	0	0	0	0	0	0	0	0	0	0	0	0.00136879	0.00162107	0	0	0	0	0
XBB.1.5.55	0	0	0	0	0	0	0	0	0	0	0	0	0	0	0	0	0	0	0	0	0	0	0	0	0	0	0	0	0	0	0	0	0	0	0	0	0	0	0	0	0	0	0	0	0	0	0	0	0.00392635
XBB.1.5.56	0	0	0	0	0	0	0	0	0	0	0	0	0	0	0	0	0	0	0	0	0	0	0.0038238	0	0	0	0	0	0	0	0	0	0	0	0	0	0	0	0	0	0	0	0.00555172	0	0	0	0	0	0
XBB.1.5.57	0	0	0	0	0	0	0	0	0	0	0.0510358	0	0	0	0	0	0	0	0	0	0	0	0	0	0	0	0	0	0	0	0	0	0	0	0	0.0168073	0	0	0	0.00375921	0.029989	0	0	0	0.00467063	0	0	0	0
XBB.1.5.59	0	0	0	0	0	0	0	0	0	0	0	0	0	0	0	0	0	0	0	0	0	0.0147491	0	0	0	0	0	0	0	0.00150746	0	0	0	0	0.00199522	0	0	0.0134534	0	0	0	0	0	0	0	0.0237657	0	0.0168187	0
XBB.1.5.6	0	0	0	0	0	0	0	0	0	0	0	0	0	0	0	0	0	0	0	0	0	0.0014006	0	0	0	0	0	0	0	0.00103925	0	0	0	0	0	0	0	0	0	0	0	0	0	0	0	0	0	0	0
XBB.1.5.60	0	0	0	0	0	0	0	0	0	0	0.0115796	0	0	0	0.00408719	0	0	0.0155521	0	0	0.0148354	0	0.00645943	0.00287998	0	0	0	0	0.00152519	0	0	0	0	0	0	0	0	0.00794603	0	0.00187656	0	0	0.00703327	0	0	0	0	0	0
XBB.1.5.61	0	0.00124844	0	0.00128991	0	0	0	0	0	0.00187517	0.00154366	0.00121414	0	0	0.00128807	0	0	0	0.0011274	0.00107488	0.0028049	0.00197957	0.00101781	0	0.00101261	0.00185939	0.00158589	0.00103648	0.020545	0	0.00164396	0.00113024	0	0.00108992	0.00671243	0.0012113	0	0	0.00126743	0	0	0	0	0	0.00109278	0.00115468	0	0.00152849	0.00100654
XBB.1.5.62	0	0	0	0	0	0	0	0	0	0.009232	0.00155705	0	0	0	0	0.0025526	0.00337351	0	0.00182422	0.00381278	0	0.00200146	0.00348874	0	0	0	0	0	0	0	0.00327283	0	0	0	0.00960238	0.0168372	0	0	0	0.00512821	0	0.0207601	0	0	0	0	0	0	0
XBB.1.5.63	0	0	0.029939	0	0	0	0	0	0	0.0492901	0.00297055	0.0130484	0	0.0079875	0	0	0	0.0109332	0	0	0	0	0	0	0	0.0357113	0	0	0	0	0	0	0	0.00463841	0	0	0	0	0	0	0	0	0.00527097	0	0	0	0	0	0
XBB.1.5.64	0	0	0	0	0	0	0	0	0	0	0	0	0	0	0	0	0	0	0	0	0	0	0	0	0	0	0	0	0	0	0	0	0	0	0	0	0	0	0	0.002	0	0	0.00518627	0	0	0	0	0	0.00909247
XBB.1.5.65	0	0	0.030546	0	0	0	0	0	0.0143042	0	0.0367355	0.00779221	0	0	0	0.0380193	0.00577816	0	0.00459784	0.0153082	0.0187752	0	0.0132945	0	0.0257244	0.016957	0.0221564	0.0365296	0.00857417	0.00636421	0.0918554	0.0114831	0	0	0.025969	0.0153559	0.0296846	0.0147201	0.0065325	0.012531	0.0290627	0	0.00829561	0	0.00239974	0.00415051	0	0.0227051	0
XBB.1.5.66	0	0	0	0	0	0	0	0	0	0	0.00961055	0	0	0	0.00178005	0.00198262	0	0	0	0.0128862	0.0028458	0.00283517	0	0.00305314	0.00488721	0.0142801	0.00391402	0.0078681	0	0.00461943	0	0.0101632	0	0	0.00785856	0	0.00503783	0	0.00644122	0.00556793	0.00658211	0.0191008	0.00602881	0	0.0164304	0	0	0	0.00288199
XBB.1.5.67	0	0	0.0534497	0.134107	0	0	0.0049505	0	0	0	0.00496415	0	0	0	0	0	0	0	0.0382594	0	0	0	0	0	0	0.050202	0.132861	0	0.0432791	0	0	0.0558901	0	0	0.0538299	0.104019	0.00639288	0	0.161967	0.00669344	0.117693	0.0587679	0.0401989	0.0585644	0	0	0	0	0.0368653
XBB.1.5.68	0	0	0	0	0	0	0	0	0	0	0	0	0	0	0	0	0	0	0	0	0	0	0	0	0	0	0	0	0	0	0	0	0	0	0.0010724	0	0	0	0	0	0	0	0.00140331	0	0	0	0	0	0
XBB.1.5.69	0	0	0	0	0	0	0	0	0	0	0.00803988	0	0	0	0	0	0	0	0	0	0	0	0	0	0	0	0	0	0	0	0	0	0	0	0	0.00298262	0	0	0	0	0	0	0	0	0	0	0.0174267	0.00366703	0
XBB.1.5.7	0	0	0	0	0.0135044	0	0	0	0.00802012	0.012551	0	0	0	0.0120417	0.00879246	0	0.0127695	0.00868415	0.00210626	0.0360315	0.00828023	0.00470692	0	0.00291821	0.0197145	0	0	0.0142764	0.00896037	0.0356741	0	0	0	0	0.0104244	0.0198149	0	0.0204447	0.0151579	0.0122141	0.0116082	0	0.00805652	0.0187098	0	0	0.0151664	0.00459314	0.00467121
XBB.1.5.7-like	0	0	0	0	0	0	0	0	0	0	0	0	0	0	0	0	0	0	0	0	0	0	0	0	0	0	0	0	0	0	0	0	0	0	0	0	0	0	0	0	0	0	0	0	0	0	0	0	0
XBB.1.5.71	0	0	0	0	0	0	0	0	0	0	0	0	0	0	0	0	0	0	0	0.00890869	0	0	0	0	0	0	0.0111875	0	0	0	0	0	0	0	0	0	0.00126397	0	0	0	0.00923607	0	0.00749778	0	0	0	0	0	0.00255
XBB.1.5.72	0	0	0	0	0	0	0	0	0	0	0	0	0	0	0	0	0	0	0	0	0	0	0	0	0	0	0	0	0	0	0	0	0	0	0	0	0	0	0	0	0	0	0	0	0	0	0	0	0
XBB.1.5.73	0	0	0.0164128	0.0148969	0	0	0	0	0	0.0213619	0	0.0230782	0	0	0	0.016972	0	0.0269281	0.0167518	0.0161091	0	0	0.0136719	0.0177499	0.0156565	0.0140924	0.0120209	0.0134253	0.0155868	0.0170947	0.0157892	0.0223999	0	0	0.0130081	0.00823016	0.00756439	0	0.0110407	0.0112273	0.00685233	0.0795178	0.0115151	0.0189992	0	0.0252794	0	0.0245331	0.0170085
XBB.1.5.73-like	0	0	0	0	0	0	0	0	0	0	0	0	0	0	0	0	0	0	0	0	0	0	0	0	0	0	0	0	0	0	0	0	0	0	0	0	0	0	0	0	0	0	0	0	0	0	0	0	0
XBB.1.5.74	0	0	0	0	0	0	0	0	0	0	0	0	0	0	0	0	0	0	0	0	0	0	0	0	0	0	0	0	0	0	0	0	0	0	0	0	0	0	0	0	0	0	0	0	0	0	0	0	0
XBB.1.5.75	0	0	0	0	0	0	0	0	0	0	0	0	0	0	0	0	0	0	0	0	0	0	0	0	0	0	0	0	0	0	0	0.00709328	0	0	0	0	0	0	0	0	0	0	0	0	0	0	0	0	0
XBB.1.5.76	0	0.00164256	0.00116791	0.0100597	0.0327487	0	0	0	0.00210283	0.00143885	0.00329146	0.00169078	0.00149472	0.00179447	0.00155565	0.00108776	0.00189288	0.00175624	0.0024438	0.00242782	0.00369133	0.0025633	0.00185366	0.00180428	0.00181797	0.00141816	0.00206292	0.00165798	0.00203587	0.00210554	0.00186104	0.00156266	0	0	0	0.00241601	0.0027972	0.00216213	0.00125611	0.00169658	0.00161963	0.00630879	0.00145992	0.00205747	0.00229778	0.0015863	0.00213288	0.00189361	0.00309019
XBB.1.5.77	0	0	0	0	0	0	0	0	0	0	0	0	0.00235466	0	0	0	0	0	0	0	0.00103153	0	0.0016116	0	0	0	0	0	0	0	0	0	0	0	0	0	0	0	0	0	0	0	0	0	0	0	0	0	0
XBB.1.5.78	0	0	0	0.00110759	0	0	0	0	0.00199879	0	0.00125266	0.00109469	0.00171483	0	0	0	0.00139778	0	0	0.00281892	0.00331339	0.00181561	0	0.00895183	0.00113589	0	0.0122615	0	0	0	0	0	0	0.00145613	0	0.00111815	0.00106298	0	0	0	0.0012472	0	0.00378518	0.00120388	0	0	0.00237066	0	0
XBB.1.5.79	0	0	0	0	0	0	0	0	0	0	0	0	0	0	0.00195503	0	0	0	0	0	0	0	0	0	0	0.00719166	0.00411985	0	0	0	0	0	0	0	0	0	0	0	0	0	0	0	0.00410621	0	0	0	0	0	0
XBB.1.5.8	0	0	0	0	0	0	0	0	0	0	0	0	0	0	0	0	0	0	0	0	0	0	0.00222387	0	0.00172718	0	0	0	0.00170511	0	0	0	0	0	0	0	0	0	0	0	0	0	0	0	0	0	0	0	0
XBB.1.5.80	0	0	0.00788097	0.00253627	0	0	0.00358905	0	0	0.00263926	0.00383329	0.00237969	0	0	0.00479284	0.00138999	0	0.00444672	0.00270961	0.00381806	0	0	0.00267751	0.0093997	0.00644295	0.00274835	0.00353272	0.00245278	0.0019802	0.00288635	0.00228153	0.00309132	0	0	0.00199715	0.00251438	0.00659571	0	0.00775194	0.0016276	0.0242581	0.00210063	0.00495913	0.00550117	0.00385659	0	0.00213304	0.0023381	0.00679107
XBB.1.5.81	0	0	0	0	0	0	0	0	0	0	0	0	0	0	0	0	0	0	0	0	0	0	0	0	0	0	0	0	0	0	0	0	0	0	0	0	0.00626423	0	0	0	0	0	0.0013487	0	0	0	0	0	0
XBB.1.5.82	0	0	0	0	0	0	0	0	0	0	0	0	0	0	0	0	0	0	0	0	0	0	0	0	0	0	0.00280474	0	0.00107434	0	0	0	0	0	0	0	0	0.00114336	0	0	0	0	0	0	0	0	0	0	0.00265406
XBB.1.5.83	0	0.587564	0	0.159607	0	0	0	0	0.185246	0.0637794	0.24291	0	0.217808	0.272168	0.126919	0	0.181378	0.0274583	0.210082	0.183509	0.0173201	0.237415	0.0664484	0.0764183	0.0984864	0.0411403	0.0901453	0.0941316	0.10846	0.124697	0.0533752	0	0	0.0388756	0.0666189	0.0907879	0.145594	0.174945	0.126263	0.142429	0.0962323	0.231598	0.0853519	0.129611	0.119851	0.0804318	0.0609111	0.138663	0.117098
XBB.1.5.84	0	0	0	0	0	0	0	0	0	0	0	0	0	0	0	0	0	0	0.00125	0	0	0	0	0	0	0	0	0	0	0	0	0	0	0	0	0	0	0	0	0	0	0.00109589	0	0	0.00147984	0	0	0	0
XBB.1.5.85	0	0	0	0	0	0	0	0	0	0	0	0	0	0	0	0	0	0	0	0	0	0	0	0	0	0	0	0	0	0	0	0	0	0	0	0	0	0	0	0	0	0	0	0	0	0	0	0	0
XBB.1.5.86	0	0	0	0	0	0	0	0	0	0	0	0	0	0	0	0	0	0	0	0	0	0.00253684	0.00618737	0	0	0	0	0	0	0.00644588	0	0	0	0	0.004806	0	0	0.00193231	0	0	0	0	0	0	0.00416018	0.0267661	0	0	0.0227033
XBB.1.5.87	0	0	0	0	0	0	0	0	0	0	0	0	0	0	0	0	0	0	0	0	0	0	0	0	0	0	0	0	0	0	0	0	0	0	0	0	0	0	0	0	0	0	0	0	0	0	0	0	0
XBB.1.5.88	0	0	0	0	0	0	0	0	0	0	0	0	0	0	0	0	0	0	0	0	0	0	0	0	0	0	0	0	0	0	0	0	0	0	0.00603161	0	0.00226809	0	0	0.00369129	0	0	0.00800712	0.0108296	0.0163945	0	0.0161362	0	0.00714994
XBB.1.5.89	0	0	0	0	0	0	0	0	0	0	0	0	0	0	0	0	0	0	0	0	0	0	0	0	0	0	0	0	0	0	0	0	0	0	0	0	0	0	0	0.00120992	0	0	0	0	0	0	0	0	0
XBB.1.5.9	0	0	0	0	0	0	0	0	0	0	0	0	0	0	0	0	0	0	0	0.00489596	0.00125865	0	0	0.00603015	0.00261068	0	0	0	0	0	0	0.00107825	0	0	0	0	0	0	0	0	0	0	0	0.00598944	0	0	0	0	0
XBB.1.5.90	0	0	0	0	0	0	0	0	0	0	0	0	0	0	0	0	0	0	0	0	0	0	0	0	0	0	0	0	0	0	0	0	0	0	0	0	0	0	0	0	0	0	0	0	0	0	0	0	0
XBB.1.5.91	0	0	0	0.00262711	0	0	0	0	0	0.00663636	0	0	0	0	0	0	0	0	0	0	0	0	0	0	0	0.020449	0	0	0	0	0	0	0	0	0	0	0	0	0	0	0	0	0	0	0	0.00932857	0	0	0
XBB.1.5.92	0	0	0	0	0	0	0	0	0	0	0	0	0	0	0	0	0	0	0	0	0	0	0.0103235	0	0	0	0	0	0	0	0	0	0	0	0.00212572	0.00674851	0	0	0	0	0	0	0.00399922	0.00281633	0	0	0	0	0
XBB.1.5.93	0	0	0	0.00231323	0	0	0.00834366	0	0	0	0.0113493	0	0	0	0	0	0	0	0	0	0	0	0	0.00454982	0.00199788	0	0.00228319	0	0	0	0	0.00259943	0	0	0.00668016	0	0	0	0.0082358	0.0170089	0.00571901	0.0567776	0.00571925	0	0.00244379	0	0.00298264	0	0
XBB.1.5.94	0	0	0	0.00975119	0	0	0	0	0.00578763	0.0152563	0.0369184	0	0.00791906	0.00111586	0.0076273	0	0	0.0425138	0.00123527	0.00974757	0.0516786	0.00112871	0	0.0388535	0.00156531	0.0231499	0.00148676	0	0	0.00167058	0.0613246	0.0217383	0	0.0128309	0.0224193	0	0.0113992	0.00241544	0	0.0194492	0	0	0.00390411	0.0157106	0.0212584	0.00105319	0.00131971	0.00118278	0
XBB.1.5.95	0	0	0	0	0	0	0.00102414	0	0.0011349	0.00119495	0.00132633	0.00136821	0.00120979	0.00101821	0.00124224	0.00135088	0.00164459	0.00151278	0.00180955	0.00126858	0.00122368	0.00137388	0.00110917	0.00190972	0.0012772	0.00182228	0.00161673	0.00374378	0.00199059	0.00121918	0.00126381	0.00163196	0	0.00109729	0	0	0	0	0	0	0	0	0	0	0	0	0	0	0
XBB.1.5.95-like	0	0	0	0	0	0	0	0	0	0	0	0	0	0	0	0	0	0	0	0	0	0	0	0	0	0	0	0	0	0	0	0	0	0	0	0	0	0	0	0	0	0	0	0	0	0	0	0	0
XBB.1.5.96	0	0	0.259605	0	0	0	0	0	0.00849449	0.00223388	0.0340901	0.0123412	0.00271693	0.0160604	0	0	0.0398225	0	0.0170995	0.00126855	0	0	0.144584	0.00128535	0	0	0.00642919	0.0112387	0.00629231	0	0.00660872	0	0	0.0166587	0.00633771	0	0	0.00263171	0	0.00505659	0.00775069	0	0.00173475	0	0.0181582	0	0	0.00129297	0
XBB.1.5.97	0	0	0	0	0	0	0	0	0	0	0	0.0063284	0	0	0	0	0	0.0168985	0	0	0	0	0	0	0	0.0202189	0	0	0	0	0	0	0	0	0	0	0	0	0	0	0	0	0	0	0.00183527	0	0	0.00157785	0
XBB.1.5.98	0	0	0	0	0	0	0	0	0	0	0	0	0	0	0	0	0	0	0	0	0	0	0	0	0	0	0	0	0	0	0	0	0	0	0	0	0	0	0	0	0	0	0	0	0	0	0	0	0
XBB.1.5.99	0	0	0.00132554	0.00113007	0	0	0	0	0	0	0	0	0	0.0515695	0	0.0129156	0.00169108	0.00187239	0.00271063	0	0	0	0.0861451	0.00147027	0.00680768	0	0	0.00175309	0	0.0376755	0	0	0	0	0.0014796	0.00127932	0	0	0	0	0.00617093	0	0.00250542	0	0.00150886	0	0	0.00125538	0.0012042
XBB.1.6	0	0	0	0	0	0	0	0	0	0	0	0	0.00143713	0	0	0	0	0	0	0	0	0	0	0	0	0	0	0	0	0	0	0	0	0	0	0	0	0	0	0	0	0	0	0	0	0	0	0	0
XBB.1.7	0	0	0	0	0	0	0	0	0	0	0	0	0	0	0	0	0	0	0	0	0	0	0	0	0.00428346	0	0	0	0	0	0	0	0	0	0	0	0	0	0	0	0	0	0	0	0	0	0	0	0
XBB.1.8	0	0	0	0	0	0	0	0	0	0	0	0	0	0	0	0	0	0	0	0	0	0	0	0	0	0	0	0	0	0	0	0	0	0	0	0	0	0	0	0	0	0	0	0	0	0	0	0	0
XBB.1.9	0	0	0	0	0	0	0	0	0	0	0	0	0	0	0	0	0	0	0	0	0	0	0	0	0.0185413	0	0	0	0	0	0	0	0	0	0	0	0	0	0	0	0	0	0	0.0200971	0	0	0	0	0
XBB.1.9-like	0	0	0	0	0	0	0	0.111533	0	0	0	0	0	0	0	0	0	0	0	0	0	0	0	0	0	0	0	0	0	0	0	0	0	0	0	0	0	0	0	0	0	0	0	0	0	0	0	0	0
XBB.1.9.1	0	0	0	0.0330981	0	0	0	0	0.0606426	0.0270412	0	0.111613	0.0116085	0	0.0379788	0	0	0	0.016597	0.113023	0.0174138	0	0.039905	0	0.0190473	0	0.0624816	0.0715535	0.19788	0.0644216	0.0478375	0.0625102	0	0.0384131	0.141677	0.0607692	0	0.0975329	0.0473396	0.123117	0.0926828	0.255146	0.125068	0.0516475	0.12248	0.0512911	0.0143741	0.140586	0.0540857
XBB.1.9.1-like	0	0	0	0	0.186528	0	0	0	0	0	0	0	0	0	0	0	0	0	0	0	0	0	0	0	0	0	0	0	0	0	0	0	0	0	0	0	0	0	0	0	0	0	0	0	0	0	0	0	0
XBB.1.9.2	0	0	0	0	0	0	0	0	0	0	0.0315573	0	0.0530062	0.0236981	0	0	0.0174418	0	0.0162696	0	0	0.0320925	0	0.064715	0.0642576	0.0351479	0.00169961	0.00282297	0	0.0239909	0	0.0624453	0	0	0.00371372	0.00733619	0.0468793	0	0.0184738	0.0111538	0.0227075	0.0309499	0.00564018	0.0181368	0.0145989	0.00587799	0	0	0.0107592
XBB.1.9.2-like	0	0	0	0	0	0	0	0	0	0	0	0	0	0	0	0	0	0	0	0	0	0	0	0	0	0	0	0	0	0	0	0	0	0	0	0	0	0	0	0	0	0	0	0	0	0	0	0	0
XBB.1.9.3	0	0	0	0	0	0	0	0	0	0	0	0	0	0	0	0	0	0	0	0	0	0	0	0	0	0	0	0	0	0	0	0	0	0	0	0	0.00959573	0	0	0	0	0	0	0	0	0	0	0	0
XBB.1.9.5	0	0	0	0	0	0	0	0	0	0	0	0	0	0	0	0	0.00553401	0	0	0	0	0	0	0	0	0	0	0	0	0	0	0	0	0	0	0	0	0	0	0	0	0	0	0	0.00683252	0	0	0	0
XBB.1.9.7	0	0	0	0	0	0	0	0	0	0	0	0	0	0	0	0	0	0	0	0	0	0	0	0	0	0	0	0	0	0	0	0	0	0	0	0	0	0	0	0	0	0	0	0	0	0	0	0	0
XBB.2	0	0	0	0	0	0	0	0	0	0	0	0	0	0	0	0	0	0	0	0	0	0	0	0	0	0	0	0	0	0	0	0	0	0	0	0	0	0	0	0	0	0	0	0	0	0	0	0	0
XBB.2.1	0	0	0	0	0	0	0	0	0	0	0	0	0	0	0	0	0	0	0	0	0	0	0	0	0	0	0	0	0	0	0	0	0	0	0	0	0	0	0	0	0	0	0	0	0	0	0	0	0
XBB.2.10	0	0	0	0	0	0	0	0	0	0	0	0	0	0	0	0	0	0	0	0	0	0	0	0	0	0	0	0	0	0	0	0	0	0	0	0	0	0	0	0	0	0	0	0	0	0	0	0	0
XBB.2.12	0	0	0	0	0	0	0	0	0	0	0	0	0	0	0	0	0	0	0	0	0	0	0	0.00202951	0	0	0	0	0	0	0	0	0	0	0	0	0	0	0	0.00150297	0	0	0	0	0	0	0	0	0
XBB.2.3	0	0	0	0.0243282	0	0	0	0.0234091	0.0048976	0	0	0	0	0	0	0.0264355	0.00415096	0.00396022	0	0	0	0	0	0	0	0	0	0	0	0	0.00116098	0.0101293	0	0	0.0211897	0	0	0	0	0	0.00316675	0	0	0	0	0.0149804	0	0	0
XBB.2.3-like	0.698593	0	0	0	0	0.015619	0	0	0	0	0	0	0	0	0	0	0	0	0	0	0	0	0	0	0	0	0	0	0	0	0	0	0	0	0	0	0	0	0	0	0	0	0	0	0	0	0	0	0
XBB.2.3-like(1)	0	0	0	0	0	0.0721896	0	0	0	0	0	0	0	0	0	0	0	0	0	0	0	0	0	0	0	0	0	0	0	0	0	0	0	0	0	0	0	0	0	0	0	0	0	0	0	0	0	0	0
XBB.2.3.1	0	0	0	0	0	0	0	0	0	0	0	0	0	0	0	0	0	0	0	0	0	0	0	0	0	0	0	0	0	0	0	0	0	0	0	0	0	0	0	0.00105643	0	0	0.00113396	0	0	0	0	0	0.00671234
XBB.2.3.10	0	0	0	0	0	0	0	0	0	0	0	0	0	0	0	0	0	0	0	0	0	0	0	0	0	0	0	0	0	0	0	0	0	0	0	0	0	0	0	0	0	0	0	0	0	0	0	0	0
XBB.2.3.11	0	0	0	0	0	0	0	0	0	0	0	0	0	0	0	0.00458264	0	0	0	0	0	0	0	0	0	0	0	0	0	0	0	0	0	0	0	0	0	0	0	0	0	0	0	0	0	0	0.00368312	0	0
XBB.2.3.12	0	0	0	0	0	0	0	0	0	0	0	0	0	0	0	0	0	0	0	0	0	0	0	0	0	0	0	0	0	0	0	0	0	0	0	0	0	0	0	0	0	0	0	0	0	0	0	0	0
XBB.2.3.13	0	0	0	0	0	0	0	0	0	0	0	0	0	0	0	0	0	0	0	0	0.00141726	0	0	0	0	0	0	0	0	0	0	0	0	0	0	0	0	0	0	0	0	0	0	0	0	0	0	0	0
XBB.2.3.14	0	0	0	0	0	0	0	0	0	0	0	0	0	0	0	0	0	0	0	0	0	0	0	0	0	0	0	0	0	0	0	0	0	0	0	0	0.00465236	0	0	0	0	0	0	0	0	0	0	0	0
XBB.2.3.15	0	0	0	0	0	0	0	0	0	0	0	0	0	0	0	0	0	0	0	0	0	0	0	0	0	0	0	0	0	0	0	0	0	0	0	0	0	0	0	0	0	0	0	0	0	0	0	0	0
XBB.2.3.18	0	0	0	0	0	0	0	0	0	0	0	0	0	0	0	0	0	0	0	0	0	0	0	0	0	0	0	0	0	0	0	0	0	0	0	0	0	0	0	0	0	0	0	0	0	0	0	0	0
XBB.2.3.19	0	0	0	0	0	0	0	0	0	0	0	0	0	0	0	0	0	0	0	0	0	0	0	0	0	0	0	0	0	0	0	0	0	0	0	0	0	0	0	0	0	0	0	0.0101016	0.0034732	0	0.00190201	0	0
XBB.2.3.2	0	0	0	0	0	0	0	0	0	0	0	0	0	0	0	0.0522154	0	0	0	0	0	0	0	0	0	0	0	0	0	0	0	0	0	0	0	0	0	0	0	0	0	0	0	0	0	0	0	0	0
XBB.2.3.3	0	0	0	0	0	0	0	0	0	0	0	0	0	0	0	0	0	0	0	0	0	0	0	0	0	0	0	0	0	0	0	0.0110135	0	0	0	0	0	0	0	0	0	0	0	0	0	0	0	0	0
XBB.2.3.4	0	0	0	0	0	0	0	0	0	0	0	0	0	0	0	0	0	0	0	0	0	0	0	0	0	0	0	0	0	0	0	0	0	0	0	0	0	0	0	0	0	0	0	0	0	0	0	0	0
XBB.2.3.5	0	0	0	0	0	0	0	0	0	0	0	0	0	0	0.00226044	0	0	0	0	0	0	0	0	0	0	0	0	0	0	0	0	0	0	0	0	0	0	0	0	0	0	0	0	0	0	0	0	0	0
XBB.2.3.6	0	0	0	0	0	0	0	0	0	0	0	0	0	0	0	0	0	0	0	0	0	0	0	0	0	0	0	0	0	0	0	0	0	0	0	0	0	0	0	0.00102026	0	0	0	0	0	0	0	0	0
XBB.2.3.7	0	0	0	0.00527029	0	0	0	0	0	0	0	0	0	0	0	0	0	0	0	0	0	0	0	0	0	0	0	0	0.00459676	0	0	0	0	0	0	0	0.0105388	0	0	0	0	0	0	0	0	0	0	0.00613263	0
XBB.2.3.8	0	0	0	0	0	0	0	0	0	0	0	0	0	0	0	0	0	0	0	0	0	0	0	0	0	0	0	0	0	0	0	0	0	0	0	0	0	0	0	0	0	0	0	0	0	0	0	0	0
XBB.2.3.9	0	0	0	0	0	0	0	0	0	0	0	0	0	0	0	0	0	0	0	0	0	0	0	0	0	0	0	0	0	0.00159714	0	0	0	0	0	0	0	0	0	0	0	0	0.00109104	0.00137072	0.00111827	0	0	0	0
XBB.2.4	0	0	0	0	0	0	0	0	0	0	0	0	0	0	0	0	0	0	0	0	0	0	0	0	0	0.0101243	0	0	0	0	0	0	0	0	0	0	0	0	0	0	0	0	0	0	0	0	0	0	0
XBB.2.5	0	0	0	0	0	0	0	0	0	0	0	0	0	0	0	0	0	0	0	0	0	0	0	0	0	0	0	0	0	0	0	0	0	0	0	0	0	0	0	0	0	0	0	0	0	0	0	0	0
XBB.2.6.2	0	0	0	0	0	0	0	0	0	0	0	0	0	0	0	0	0	0	0	0	0	0	0	0	0	0	0	0	0	0	0	0	0	0	0	0	0	0	0	0	0	0	0	0	0	0	0	0	0
XBB.5	0	0	0	0	0	0	0	0	0	0	0	0	0	0	0	0	0	0	0	0	0	0	0	0	0	0	0	0	0	0	0	0	0	0	0	0	0	0	0	0	0	0	0	0	0	0	0	0	0
XBB.6.1	0	0	0	0	0	0	0	0	0	0	0	0	0	0	0	0	0	0	0	0	0	0	0	0	0	0	0	0	0	0	0	0	0	0	0	0	0	0	0	0	0	0	0	0	0	0	0	0	0
XBB.7	0	0	0	0	0	0.00429185	0	0	0	0	0	0	0	0	0	0	0	0	0	0	0	0	0	0	0	0	0	0	0	0	0	0	0	0	0	0	0	0	0	0	0	0	0	0	0	0	0	0	0
XBB.8.2	0	0	0	0	0	0	0	0	0	0	0	0	0	0	0	0	0	0	0	0	0	0	0	0	0	0	0	0	0	0	0	0	0	0	0	0	0	0	0	0	0	0	0	0	0	0	0	0	0
XBC	0	0	0	0	0	0	0	0	0	0	0	0	0	0	0	0	0	0	0	0	0	0	0	0	0	0	0	0	0	0	0	0	0	0	0	0	0	0	0	0	0	0	0	0	0	0	0	0	0
XBC.1	0	0	0	0	0	0	0	0	0	0	0	0	0	0	0	0	0	0	0	0	0	0	0	0	0	0	0	0	0	0	0	0	0	0	0	0	0	0	0	0	0	0	0	0	0.0133172	0	0	0	0
XBC.1.1	0	0	0	0	0	0	0	0	0	0	0	0	0	0	0	0	0	0	0	0	0	0	0	0	0	0	0	0	0	0	0	0	0	0	0	0	0	0	0	0	0	0	0	0	0	0	0	0	0
XBC.1.2	0	0	0	0	0	0	0	0	0	0	0	0	0	0	0	0	0	0	0	0	0	0	0	0	0	0	0	0	0	0	0	0	0	0	0	0	0	0	0	0	0	0	0	0	0	0	0	0	0
XBC.1.2.1	0	0	0	0	0	0	0	0	0	0	0	0	0	0	0	0	0	0.0050725	0	0	0	0	0	0	0	0	0	0	0	0	0	0	0	0	0	0	0	0	0	0	0	0	0	0	0	0	0	0	0
XBC.1.3	0	0	0	0	0	0	0	0	0	0.00293778	0	0	0	0	0	0	0	0	0	0	0	0	0	0	0	0	0	0	0	0	0	0	0	0	0	0	0	0	0	0	0	0	0	0	0	0	0	0	0
XBD	0	0	0	0	0	0	0	0	0	0	0	0	0	0	0.00789005	0	0.00114687	0	0	0	0	0	0	0	0	0	0	0	0	0	0	0	0	0	0	0	0	0	0	0	0	0	0	0	0	0	0	0	0
XBE	0	0	0	0	0	0	0	0	0	0	0	0	0	0	0	0	0	0	0	0	0	0	0	0	0	0	0	0	0	0	0	0	0	0	0	0	0	0	0	0	0	0	0	0	0	0	0	0	0
XBF	0	0	0	0	0	0	0	0	0	0	0	0	0.00222667	0	0	0	0.00182537	0	0.00266218	0	0	0	0	0	0	0	0	0	0	0	0	0	0	0	0	0	0	0	0	0	0	0	0	0	0	0	0	0	0
XBF-like	0	0	0	0	0	0	0	0	0	0	0	0	0	0	0	0	0	0	0	0	0	0	0	0	0	0	0	0	0	0	0	0	0	0	0	0	0	0	0	0	0	0	0	0	0	0	0	0	0
XBF.1	0	0	0	0	0	0	0	0	0	0.0143787	0	0	0	0	0	0	0	0.0129687	0	0	0	0	0	0	0	0	0	0	0	0	0	0	0	0	0	0	0	0	0	0	0	0	0	0	0	0	0	0	0
XBF.10	0	0	0	0	0	0	0	0	0	0	0	0	0.0228738	0	0	0	0	0	0	0	0	0	0	0	0	0	0	0	0	0	0	0	0	0	0	0	0	0	0	0	0	0	0	0	0.00217824	0	0	0	0
XBF.2	0	0	0	0	0	0	0	0	0	0	0	0.00331178	0	0	0.00536477	0	0	0	0	0	0	0	0	0	0	0	0	0	0	0	0	0.00100276	0	0	0	0	0	0	0	0	0	0	0	0	0	0	0	0.00158972	0
XBF.3	0	0	0	0	0	0	0	0	0	0	0	0	0	0	0	0	0	0	0	0	0	0	0	0	0	0	0	0	0	0	0	0	0	0	0	0	0	0	0	0	0	0	0	0	0	0	0.00814762	0	0
XBF.4	0	0	0	0	0	0	0	0	0	0.00529963	0	0	0	0	0	0	0	0	0	0.00191684	0	0	0	0	0.004321	0	0.00694133	0	0	0	0	0	0	0	0	0.012558	0	0	0	0	0	0	0	0	0	0	0	0	0
XBF.5	0	0	0	0	0	0	0	0	0	0	0	0.0202082	0	0.00105589	0	0	0	0	0	0	0	0.00143489	0	0	0	0	0	0	0	0	0	0	0	0	0	0	0	0	0	0	0	0	0	0	0	0	0	0	0
XBF.6	0	0	0	0	0	0	0	0	0	0	0	0.00127621	0	0.00101256	0.00113404	0	0	0.00102796	0	0	0	0	0	0	0	0.0130455	0.00715121	0	0	0	0	0	0	0	0	0	0	0	0	0	0	0	0	0	0	0	0	0	0
XBF.7	0	0	0	0.00633485	0	0	0	0	0	0	0	0	0	0	0	0	0	0	0	0	0	0	0	0	0	0	0	0	0	0	0	0	0	0	0	0	0	0	0	0	0	0	0	0	0.00628752	0	0	0	0
XBF.8	0	0	0	0	0	0	0	0	0.00879786	0	0	0	0	0	0	0	0	0	0	0	0	0	0	0	0	0.0107168	0	0	0	0	0	0	0	0	0	0	0	0	0	0	0	0	0	0	0	0	0	0	0
XBF.8.1	0	0	0	0	0	0	0	0	0	0	0	0	0	0	0	0	0	0	0	0	0	0	0	0	0	0	0	0	0	0	0	0	0	0	0	0	0	0	0	0	0	0	0	0	0	0	0	0	0
XBF.9	0	0	0	0	0	0	0	0	0	0.0126779	0	0	0	0	0	0	0	0	0	0	0	0	0	0	0	0	0	0	0	0	0	0	0	0	0	0	0	0	0	0	0	0	0	0	0	0	0	0	0
XBH	0	0	0	0	0	0	0	0	0	0	0	0	0	0	0	0	0	0	0	0	0	0	0	0	0	0	0	0	0	0	0	0	0	0	0	0	0	0	0	0	0	0	0.00246336	0	0	0	0	0	0
XBK	0	0	0	0.0119587	0	0	0	0	0	0.0184085	0	0	0	0	0	0	0	0	0	0	0	0	0	0	0	0	0	0	0	0	0	0	0	0	0	0	0	0	0	0	0	0	0	0	0	0	0	0	0
XBK.1	0	0	0	0	0	0	0	0	0	0	0	0	0	0	0	0	0	0	0	0	0	0	0.0185861	0	0	0	0	0	0	0	0	0	0	0	0	0	0	0	0	0	0	0	0	0	0	0	0	0	0
XBL	0	0	0	0	0	0	0	0	0	0	0	0	0	0	0	0	0	0	0	0	0	0	0	0	0	0	0	0	0	0	0.00274807	0	0	0	0	0	0	0	0	0	0	0	0	0	0	0	0	0	0
XBL-like	0	0	0	0	0	0	0	0	0	0	0	0	0	0	0	0	0	0	0	0	0	0	0	0	0	0	0	0	0	0	0	0	0	0	0	0	0	0	0	0	0	0	0	0	0	0	0	0	0
XBL.1	0	0	0	0	0	0	0	0	0	0	0	0	0	0	0	0	0	0	0	0	0	0	0	0	0	0	0	0	0	0	0	0	0	0	0	0	0	0	0	0	0	0	0	0	0	0	0	0	0
XBL.2	0	0	0	0	0	0	0	0	0	0	0	0	0	0	0	0	0	0	0	0	0	0	0	0	0	0	0	0	0	0	0.00224778	0	0	0	0	0	0	0	0	0	0	0	0	0	0	0	0	0.0022418	0
XBL.3	0	0	0	0	0	0	0	0	0	0	0	0	0	0	0	0	0	0	0	0	0	0	0	0	0	0	0	0	0	0	0	0	0	0	0	0	0	0	0	0	0	0	0	0	0	0	0	0	0
XBP	0	0	0	0	0	0	0	0	0	0	0	0	0	0	0	0	0	0	0	0.00267593	0	0	0	0	0	0	0.00127422	0	0	0	0	0	0	0	0	0	0	0	0	0	0	0	0	0	0	0	0	0	0
XBQ	0	0	0	0	0	0	0	0	0	0	0.0129665	0	0	0.00730889	0	0	0	0	0.00224862	0.00124421	0	0	0	0	0	0	0	0	0.00623466	0	0	0	0	0	0	0	0	0	0	0.0018622	0	0	0	0	0	0.00405898	0	0	0
XBR	0	0	0	0	0	0	0	0	0	0	0	0	0	0	0	0	0	0	0	0.00100997	0	0	0	0	0	0	0	0	0	0	0	0	0	0	0	0	0	0	0	0	0	0	0	0	0	0	0	0	0
XBS	0	0	0	0	0	0	0.00121753	0	0	0	0	0	0	0	0	0	0.00105319	0	0	0.00165446	0	0	0.00155521	0.0024245	0	0	0	0	0	0	0	0	0	0	0	0	0	0.00133929	0	0	0	0	0.00295175	0	0	0	0.00165244	0	0
XBU	0	0	0	0	0	0	0	0	0	0	0.00486119	0	0	0	0	0	0	0	0	0.00801164	0.00213462	0	0	0	0	0	0	0	0	0	0.00216504	0	0	0	0	0	0	0	0	0	0	0	0	0	0	0	0	0	0
XBV	0	0	0	0	0	0	0	0	0	0	0	0	0	0	0	0	0	0	0	0	0	0	0	0	0	0	0	0	0	0	0	0	0	0	0	0	0	0	0	0	0	0	0	0	0	0	0	0	0
XBW	0	0	0.00312006	0	0	0.034743	0	0	0	0	0	0.00197417	0	0	0	0	0	0	0	0	0	0	0.0129175	0.00109489	0.0058955	0.0294667	0.00469337	0.00134343	0	0	0	0.00186306	0	0.0281983	0	0	0.00415525	0	0	0	0	0.00112436	0	0	0	0	0	0.00544734	0.00128397
XBY	0	0	0	0	0	0	0	0	0	0	0	0	0	0	0	0	0	0	0	0	0	0	0	0	0	0	0	0	0	0	0	0	0	0	0.00385833	0	0	0	0	0	0	0	0	0	0	0	0	0	0
XBZ	0	0	0	0.00614119	0	0	0	0	0	0	0	0	0	0	0	0	0	0	0	0	0	0	0	0	0	0	0	0	0	0	0	0	0	0	0	0	0	0	0	0	0	0	0.00253489	0	0	0	0	0	0
XCB	0	0	0	0	0	0	0	0	0	0	0	0	0	0	0	0	0	0	0	0	0	0	0	0	0	0	0	0	0	0	0	0	0	0	0	0	0	0	0	0	0	0	0	0	0	0	0	0	0
XCC	0	0	0.00347768	0.0150337	0	0	0	0.109108	0	0	0	0	0	0.0220434	0	0	0	0	0.00260639	0	0	0.00612525	0	0	0	0	0	0.0129441	0	0	0	0	0	0	0	0	0.0205785	0	0	0.0057959	0	0	0	0	0.00606467	0.00681605	0.0272759	0.00767573	0
XCD	0	0	0	0	0	0	0	0	0	0	0	0	0	0	0	0	0.00128445	0	0	0	0	0	0	0	0	0	0.00115529	0.00375349	0	0	0	0	0	0	0	0	0	0	0	0	0	0	0	0	0	0	0.00406637	0	0
XCE	0	0	0	0	0	0	0	0	0	0	0	0	0	0	0	0	0	0	0	0	0	0	0.00102643	0	0	0	0	0	0	0	0.00363317	0	0	0	0	0	0	0	0	0	0	0	0	0	0	0	0	0	0
XCF	0	0	0	0	0	0	0	0	0	0	0	0	0	0	0	0	0	0	0	0	0	0	0	0	0	0	0	0	0	0	0	0	0	0	0	0	0	0	0	0	0	0	0	0	0	0	0	0	0
XCF.1	0	0	0	0	0	0	0	0	0	0	0	0	0	0	0	0	0	0	0	0	0	0	0	0	0	0	0	0	0	0	0	0	0	0	0	0	0	0	0	0	0	0	0	0	0	0	0	0	0
XCF.2	0	0	0	0	0	0	0	0	0	0	0	0	0	0	0	0	0	0	0	0	0	0	0	0	0	0	0	0	0	0	0	0	0	0	0	0	0	0	0	0	0	0	0	0	0	0	0	0	0
XCG	0	0	0	0	0	0	0	0	0	0	0	0	0	0	0	0	0	0	0.00237384	0	0	0	0	0	0	0	0	0	0	0	0	0	0	0	0	0	0	0	0	0	0	0	0	0	0	0	0	0	0
XCK	0	0	0	0	0	0	0	0	0	0	0	0	0.00155131	0	0	0	0	0	0	0	0	0	0	0	0	0	0.0029221	0	0	0	0	0	0	0	0	0	0	0	0	0	0	0	0	0	0.00108434	0	0	0	0
XCM	0.0416667	0	0	0	0	0	0	0	0	0	0	0	0	0	0	0	0	0	0	0	0	0	0	0	0	0	0	0	0	0	0	0	0	0	0	0	0	0	0	0	0	0	0	0	0	0	0	0	0
XCQ	0	0	0	0	0	0	0	0.00374532	0	0	0	0	0	0	0	0	0	0	0.00298134	0	0	0	0	0	0	0	0	0	0	0	0	0	0	0	0	0	0	0	0	0	0.00236787	0	0	0	0	0	0	0	0
XCT	0	0	0	0	0	0	0	0	0	0	0	0	0	0	0	0	0	0	0	0	0	0	0	0	0	0	0	0	0	0	0	0	0	0	0	0	0	0	0	0	0	0	0	0	0	0	0	0	0
XCT.1	0	0	0	0	0	0	0	0	0	0	0	0	0	0	0	0	0	0	0	0	0	0	0	0	0	0	0	0	0	0	0	0	0	0	0	0	0	0	0	0	0	0	0	0	0	0	0	0	0
XCU	0	0	0	0	0	0	0	0	0	0	0	0	0	0	0	0	0	0	0	0	0	0	0	0	0	0	0	0	0	0	0	0	0	0	0	0	0	0	0	0	0	0	0	0	0	0	0	0	0
XCW	0	0	0	0	0	0	0	0	0	0	0	0	0	0	0	0	0	0	0	0	0	0	0	0	0	0	0	0	0	0	0	0	0	0	0	0	0	0	0	0	0	0	0	0	0	0	0	0	0
XDB	0	0	0	0	0.0898479	0	0	0	0	0	0	0	0	0	0.00257716	0.0106859	0	0	0	0	0	0	0	0	0.00234256	0	0	0	0.00605043	0	0.0265934	0	0	0	0.00949835	0	0	0.00146577	0	0	0	0	0.00186074	0	0	0	0	0.00526595	0
XDG	0	0	0	0	0	0	0	0	0	0	0	0	0	0	0	0	0	0	0	0	0	0	0	0	0	0	0	0	0	0	0	0	0	0	0	0	0	0	0	0	0	0	0	0	0	0	0	0	0
XDH	0	0	0	0	0	0.163636	0	0.00748	0	0	0	0	0	0	0	0	0.00173999	0	0	0	0	0	0.0014929	0	0	0	0	0	0	0	0.0012172	0	0	0	0	0	0.0013006	0	0	0	0	0	0	0	0	0	0.00187747	0	0.00175818
XQ	0	0	0	0	0	0	0	0	0	0	0	0	0	0	0	0	0	0	0	0	0.00123867	0	0	0	0	0	0	0	0	0	0	0	0	0	0	0	0	0	0	0	0	0	0	0	0	0	0	0	0
XT	0	0	0	0	0	0	0	0	0	0	0	0	0	0	0	0	0	0	0	0	0	0	0	0	0	0	0	0	0	0	0	0	0	0	0	0	0	0	0	0	0	0	0	0	0	0	0	0	0
XU	0	0	0	0	0	0	0	0	0	0	0	0	0	0	0	0	0	0	0	0	0	0	0	0	0	0	0	0	0	0	0	0	0	0	0	0	0	0	0	0	0	0	0	0	0	0	0	0	0
[truncated: 172 more columns]

## Sheet: Figure 4 and S8
	Observed_first	Aircraft_week2	Aircraft_week4	Aircraft_week5	Aircraft_week6	Aircraft_week8	Aircraft_week7	Aircraft_week9	Aircraft_week10	Aircraft_week12	Aircraft_week13	Aircraft_week14	Aircraft_week15	Aircraft_week16	Aircraft_week17	Aircraft_week18	Hässelby_week1	Hässelby_week2	Hässelby_week3	Hässelby_week4	Hässelby_week5	Hässelby_week6	Hässelby_week9	Hässelby_week7	Hässelby_week8	Hässelby_week10	Hässelby_week11	Hässelby_week12	Hässelby_week13	Hässelby_week14	Hässelby_week15	Hässelby_week16	Hässelby_week17	Hässelby_week18	Hässelby_week19	Hässelby_week20	Hässelby_week21	Henriskdal_week1	Henriskdal_week2	Henriskdal_week3	Henriskdal_week4	Henriskdal_week5	Henriskdal_week6	Henriskdal_week7	Henriskdal_week9	Henriskdal_week8	Henriskdal_week10	Henriskdal_week11	Henriskdal_week12
B.47	aircraft	0	0	0	0	0	0	0	0	0	0	0.00157612	0	0	0	0	0	0	0	0	0	0	0	0	0	0	0	0	0	0	0	0	0	0	0	0	0	0	0	0	0	0	0	0	0	0	0	0	0
BA.1	patient	0	0	0	0	0	0	0	0	0	0	0	0	0	0	0	0	0	0	0	0	0	0	0	0	0	0	0	0	0	0	0	0	0	0	0	0	0	0	0	0	0	0	0	0	0	0	0	0
BA.1.3	aircraft	0	0	0	0	0	0	0	0	0	0	0	0.004695	0	0	0	0	0	0	0	0	0	0	0	0	0	0	0	0	0	0	0	0	0	0	0	0	0	0	0	0	0	0	0	0	0	0	0	0
BA.2	käppala	0	0	0	0	0	0.00183589	0	0	0	0	0	0	0	0	0	0	0	0	0	0	0	0	0	0	0	0.00296442	0	0	0	0	0	0	0	0	0	0	0	0	0.00235873	0	0	0	0	0	0	0	0	0
BA.2.1	patient	0	0	0	0	0	0	0	0	0	0	0	0	0	0	0	0.00665602	0	0	0	0	0	0	0	0	0	0	0	0	0	0	0	0	0	0	0	0	0	0	0.00339213	0	0	0	0	0	0	0	0	0
BA.2.10.1	patient	0	0	0	0	0	0	0	0	0	0	0	0	0	0	0	0	0	0	0	0	0	0	0	0	0	0	0	0	0	0	0	0	0	0	0	0	0	0	0	0	0	0	0	0	0	0	0	0
BA.2.10.3	city	0	0	0	0	0	0	0	0	0	0	0	0	0	0	0	0	0	0	0	0	0	0	0	0	0	0	0	0	0	0	0	0	0	0	0	0	0	0	0	0	0	0	0	0	0	0	0	0
BA.2.10.4	käppala	0	0	0	0	0	0	0	0	0	0	0	0	0	0	0	0	0	0	0	0	0	0	0	0	0	0	0	0	0	0	0	0	0	0	0	0	0	0	0	0	0	0	0	0	0	0	0	0
BA.2.11	käppala	0	0	0	0.00217535	0	0.00344212	0	0	0	0	0	0	0	0	0	0.00220813	0	0	0	0	0	0	0	0	0	0.0019749	0	0	0	0	0	0	0	0	0	0	0	0	0.00107384	0	0	0	0	0	0	0	0	0
BA.2.20	patient	0	0	0	0	0	0	0	0	0	0	0	0	0	0	0	0	0	0	0	0	0	0	0	0	0	0	0	0	0	0	0	0	0	0	0	0	0	0	0	0	0	0	0	0	0	0	0	0
BA.2.24	måby	0	0	0	0.00175593	0	0	0	0	0	0	0	0	0	0	0	0	0	0	0	0	0	0	0	0	0	0	0	0	0	0	0	0	0	0	0	0	0	0	0	0	0	0	0	0	0	0	0	0
BA.2.27	city	0	0	0	0	0	0	0	0	0	0	0	0	0	0	0	0.00819637	0	0	0	0	0	0	0	0	0	0	0	0	0	0	0	0	0	0	0	0	0	0	0	0	0	0	0	0	0	0	0	0
BA.2.3.20	patient	0	0	0	0	0	0	0	0	0	0	0	0	0	0	0	0	0	0	0	0	0	0	0	0	0	0	0	0	0	0	0	0	0	0	0	0	0	0	0	0	0	0	0	0	0	0	0	0
BA.2.30	city	0	0	0	0	0	0	0	0	0	0	0	0	0	0	0	0	0	0	0	0	0	0	0	0	0	0	0	0	0	0	0	0	0	0	0	0	0	0	0	0	0	0	0	0	0	0	0	0
BA.2.48	aircraft	0	0	0	0	0	0	0	0	0	0	0	0.00128866	0	0	0	0	0	0	0	0	0	0	0	0	0	0	0	0	0	0	0	0	0	0	0	0	0	0	0	0	0	0	0	0	0	0	0	0
BA.2.56	aircraft	0	0	0	0	0	0.00576888	0	0	0	0	0	0	0	0	0	0	0.00522862	0	0	0	0	0	0	0	0	0	0	0	0	0	0	0	0	0	0	0	0	0	0	0	0	0	0	0	0	0	0	0
BA.2.57	käppala	0	0	0	0	0	0	0	0	0	0	0	0	0	0	0	0	0	0	0	0	0	0	0	0	0	0	0	0	0	0	0	0	0	0	0	0	0	0	0	0	0	0	0	0	0	0	0	0
BA.2.58	patient	0	0	0	0	0	0	0	0	0	0	0	0	0	0	0	0	0	0	0	0	0	0	0	0	0	0	0	0	0	0	0	0	0	0	0	0	0	0	0	0	0	0	0	0	0	0	0	0
BA.2.59	patient	0	0	0	0	0	0	0	0	0	0	0	0	0	0	0	0	0	0	0	0	0	0	0	0	0	0	0	0	0	0	0	0	0	0	0	0	0	0	0	0	0	0	0	0	0	0	0	0
BA.2.73	käppala	0	0	0	0.146603	0	0	0	0	0	0	0	0	0	0	0	0.00917161	0	0	0	0	0	0	0	0	0	0	0	0	0	0	0	0	0	0	0	0	0	0	0	0	0	0	0	0	0	0	0	0
BA.2.74	city	0	0	0	0	0	0	0	0	0	0	0	0	0	0	0	0	0	0	0	0	0	0	0	0	0	0	0	0	0	0	0	0	0	0	0	0	0	0	0	0	0	0	0	0	0	0	0	0
BA.2.75.5	patient	0	0	0	0	0	0	0	0	0	0	0	0	0	0	0	0	0	0	0	0	0	0	0	0	0	0	0	0	0	0	0	0	0	0	0	0	0	0	0	0	0	0	0	0	0	0	0	0
BA.2.75.6	patient	0	0	0	0	0	0	0	0	0	0	0	0	0	0	0	0	0	0	0	0	0	0	0	0	0	0	0	0	0	0	0	0	0	0	0	0	0	0	0	0	0	0	0	0	0	0	0	0
BA.2.75.9	patient	0	0	0	0	0	0	0	0	0	0	0	0	0	0	0	0	0	0	0	0	0	0	0	0	0	0	0	0	0	0	0	0	0	0	0	0	0	0	0	0	0	0	0	0	0	0	0	0
BA.2.76	käppala	0	0	0	0.0024704	0	0	0	0	0	0	0	0	0	0	0	0	0	0	0	0	0	0	0	0	0	0	0	0	0	0	0	0	0	0	0	0	0	0	0	0	0	0	0	0	0	0	0	0
BA.2.78	käppala	0	0	0	0	0	0	0	0	0	0	0	0	0	0	0	0	0	0	0	0	0	0	0	0.005001	0	0	0	0	0	0	0	0	0	0	0	0	0	0	0	0	0	0	0	0	0	0	0	0
BA.2.79	käppala	0	0	0	0	0	0	0	0	0	0	0	0	0	0	0	0	0	0	0	0	0	0	0	0	0	0	0	0	0	0	0	0	0	0	0	0	0	0	0	0	0	0	0	0	0	0	0	0
BA.2.79.1	patient	0	0	0	0	0	0	0	0	0	0	0	0	0	0	0	0	0	0	0	0	0	0	0	0	0	0	0	0	0	0	0	0	0	0	0	0	0	0	0	0	0	0	0	0	0	0	0	0
BA.2.82	city	0	0	0	0	0	0	0	0	0	0	0	0	0	0	0	0	0	0	0	0	0	0	0	0	0	0	0	0	0	0	0	0	0	0	0	0	0	0	0.00536659	0	0	0	0	0	0	0	0	0
BA.2.83	aircraft	0	0	0	0	0	0	0	0	0.002294	0	0	0	0	0	0	0	0	0	0	0	0	0	0	0	0	0	0	0	0	0	0	0	0	0	0	0	0	0	0	0	0	0	0	0	0	0	0	0
BA.3	käppala	0	0.0016874	0	0	0	0	0	0	0	0	0	0	0	0	0	0	0.00356081	0	0	0	0	0.00189066	0	0	0.00124781	0.00240658	0	0	0	0	0	0	0.00240314	0	0	0	0	0.00245199	0.00311022	0	0	0	0	0	0	0.00124616	0	0
BA.4	patient	0	0	0	0	0	0	0	0	0	0	0	0	0	0	0	0	0	0	0	0	0	0	0	0	0	0	0	0	0	0	0	0	0	0	0	0	0	0	0	0	0	0	0	0	0	0	0	0
BA.4.1.3	käppala	0	0	0	0	0	0	0	0	0	0	0	0	0	0	0	0	0	0	0	0	0	0	0	0	0	0.0012253	0	0	0	0	0	0	0	0	0	0	0	0	0	0	0	0	0	0	0	0	0	0
BA.4.1.8	käppala	0	0	0	0	0	0	0	0	0	0	0	0	0	0	0	0	0	0	0.00141199	0	0	0	0	0.00105764	0	0	0	0	0	0	0	0	0	0	0	0	0.00246711	0	0	0	0	0	0	0.00129553	0	0	0	0
BA.4.1.9	käppala	0	0	0	0	0	0	0	0	0	0	0	0	0	0	0	0	0	0	0	0	0	0	0	0	0	0	0	0	0	0	0	0	0	0	0	0	0	0	0	0	0	0	0	0	0	0	0	0
BA.4.2	patient	0	0	0	0	0	0	0	0	0	0	0	0	0	0	0	0	0	0	0	0	0	0	0	0	0	0.0025493	0	0	0	0	0	0	0	0	0	0	0	0	0	0	0	0	0	0	0	0	0	0
BA.4.6.3	patient	0	0	0	0	0	0	0	0	0	0	0	0	0	0	0	0	0	0	0	0	0	0	0	0	0	0	0	0	0	0	0	0	0	0	0	0	0	0	0	0	0	0	0	0	0	0	0	0
BA.4.8	patient	0	0	0	0	0	0	0	0	0	0	0	0	0	0	0	0	0	0	0	0	0	0	0	0	0	0	0	0	0	0	0	0	0	0	0	0	0	0	0	0	0	0	0	0	0	0	0	0
BA.5	city	0	0	0	0	0.0327673	0	0	0	0	0	0	0	0	0	0	0.0145358	0	0.00340414	0	0	0.0543338	0.0084546	0	0	0	0.0145521	0	0	0	0	0	0	0	0	0	0	0.0367181	0	0	0.0597382	0	0.0246914	0	0	0	0	0	0
BA.5.1	patient	0	0	0	0	0	0	0	0	0	0	0	0	0	0	0	0	0	0	0	0	0	0	0	0	0	0	0	0	0	0	0	0	0	0	0	0	0	0	0	0	0	0	0	0	0	0	0	0
BA.5.1.12	käppala	0	0	0	0	0	0	0	0	0	0	0	0	0	0	0	0	0	0	0	0	0	0	0	0	0	0	0	0	0	0	0	0	0	0	0	0	0	0	0	0	0	0	0	0	0	0	0	0
BA.5.1.14	city	0	0	0	0	0	0	0	0	0	0	0	0	0	0	0	0	0	0	0	0	0	0.00286058	0	0	0	0	0	0	0	0	0	0	0	0	0	0	0	0	0	0	0	0	0	0	0	0	0	0
BA.5.1.20	patient	0	0	0	0	0	0	0	0	0	0	0	0	0	0	0	0	0	0	0	0	0	0	0	0	0	0	0	0	0	0	0	0	0	0	0	0	0	0	0	0	0	0	0	0	0	0	0	0
BA.5.1.21	patient	0	0	0	0	0	0	0	0	0	0	0	0	0	0	0	0	0	0	0	0	0	0	0	0	0	0	0	0	0	0	0	0	0	0	0	0	0	0	0	0	0	0	0	0	0	0	0	0
BA.5.1.24	patient	0	0	0	0	0	0	0	0	0	0	0	0	0	0	0	0	0	0	0	0	0	0	0	0	0	0	0	0	0	0	0	0	0	0	0	0	0	0	0	0	0	0	0	0	0	0	0	0
BA.5.1.25	käppala	0	0	0	0	0	0	0	0	0	0	0	0	0	0	0	0	0	0	0	0	0	0	0	0	0	0	0	0	0	0	0	0	0	0	0	0	0	0	0	0	0	0	0	0	0	0	0	0
BA.5.1.26	patient	0	0	0.00209291	0	0	0	0	0	0	0	0	0	0	0	0	0.0237019	0	0	0.00159701	0	0	0.00153257	0	0	0	0	0	0	0	0	0	0	0	0	0	0	0	0	0	0	0	0	0	0	0.00142725	0.0018318	0	0
BA.5.1.28	city	0	0	0	0	0	0	0	0	0	0	0	0	0	0	0	0.00247618	0	0	0	0	0	0.00117463	0	0	0	0	0	0	0	0	0	0	0	0	0	0	0	0.00149031	0	0	0	0	0	0	0	0	0	0
BA.5.1.29	city	0	0	0	0	0	0	0	0	0	0	0	0	0	0	0	0.00909103	0	0	0	0	0	0	0	0	0	0	0	0	0	0	0	0	0	0	0	0	0	0	0	0	0	0	0	0	0	0	0	0
BA.5.1.30	city	0	0	0	0	0	0	0	0	0	0	0	0	0	0	0	0	0	0	0	0	0	0.00315355	0	0	0	0	0	0	0	0	0	0	0	0	0	0	0	0	0	0	0	0	0	0	0	0	0	0
BA.5.1.33	city	0	0.00152408	0	0	0	0	0	0	0	0	0	0	0	0	0	0.00196219	0	0	0	0	0	0.00131555	0	0	0	0	0	0	0	0	0	0	0	0	0	0	0	0.00205788	0	0	0	0	0	0	0.00260221	0	0.0024843	0
BA.5.1.34	patient	0	0	0	0	0	0	0	0	0	0	0	0	0	0	0	0	0	0	0	0	0	0	0	0	0	0	0	0	0	0	0	0	0	0	0	0	0	0	0	0	0	0	0	0	0	0	0	0
BA.5.1.36	city	0	0	0	0	0	0	0	0	0	0	0	0	0	0	0	0	0	0	0	0	0	0	0	0	0	0	0	0	0	0	0	0	0	0	0	0	0	0	0	0	0	0	0	0	0	0	0	0
BA.5.1.5	patient	0	0	0	0	0	0	0	0	0	0	0	0	0	0	0	0	0	0	0	0	0	0	0	0	0	0	0	0	0	0	0	0	0	0	0	0	0	0	0	0	0	0	0	0	0	0	0	0
BA.5.11	patient	0	0	0	0	0	0	0	0	0	0	0	0	0	0	0	0	0	0	0	0	0	0	0	0	0	0	0	0	0	0	0	0	0	0	0	0	0	0	0	0	0	0	0	0	0	0.00359978	0	0
BA.5.12	patient	0	0	0	0	0	0	0	0	0	0	0	0	0	0	0	0	0	0	0	0	0	0	0	0	0	0	0	0	0	0	0	0	0	0	0	0	0	0	0	0	0	0	0	0	0	0	0	0
BA.5.2	patient	0	0	0	0	0	0	0	0	0	0	0	0	0	0	0	0	0	0	0	0	0	0	0	0	0	0	0	0	0	0	0	0	0	0	0	0	0	0	0	0	0	0	0	0	0	0	0	0
BA.5.2.1	patient	0	0	0	0	0	0	0	0	0	0	0	0	0	0	0	0	0	0	0	0	0	0	0	0	0	0	0	0	0	0	0	0	0	0	0	0	0	0	0	0	0	0	0	0	0	0	0	0
BA.5.2.18	patient	0	0	0	0	0	0	0	0	0	0	0	0	0	0	0	0	0	0	0	0	0	0	0	0	0	0	0	0	0	0	0	0	0	0	0	0	0	0	0	0	0	0	0	0	0	0	0	0
BA.5.2.25	patient	0	0	0	0	0	0	0	0	0	0	0	0	0	0	0	0	0	0	0.0672935	0	0	0	0	0	0	0	0	0	0	0	0	0	0	0	0	0	0	0	0	0	0	0	0	0	0	0	0	0
BA.5.2.35	patient	0	0	0	0	0	0	0	0	0	0	0	0	0	0	0	0	0	0	0	0	0	0	0	0	0	0	0	0	0	0	0	0	0	0	0	0	0	0	0	0	0	0	0	0	0	0	0	0
BA.5.2.46	käppala	0	0	0	0	0	0	0	0	0	0	0	0	0	0	0	0	0	0	0	0	0	0	0	0	0	0	0	0	0	0	0	0	0	0	0	0	0	0	0	0	0	0	0	0	0	0	0	0
BA.5.2.6	patient	0	0	0	0	0	0	0	0	0	0	0	0	0	0	0	0	0	0	0	0	0	0	0	0	0	0	0	0	0	0	0	0	0	0	0	0	0	0	0	0	0	0	0	0	0	0	0	0
BA.5.2.9	patient	0	0	0	0	0	0	0	0	0	0	0	0	0	0	0	0	0	0	0	0	0	0	0	0	0	0	0	0	0	0	0	0	0	0	0	0	0	0	0	0	0	0	0	0	0	0	0	0
BA.5.3.1	patient	0	0	0	0	0	0	0	0	0	0	0	0	0	0	0	0	0	0	0	0	0	0	0	0	0	0	0	0	0	0	0	0	0	0	0	0	0	0	0	0	0	0	0	0	0	0	0	0
BA.5.5.1	måby	0	0	0	0	0	0	0	0	0	0	0	0	0	0	0	0	0	0	0	0	0	0.0047366	0	0	0	0	0	0	0	0	0	0	0	0	0	0	0.0111403	0	0	0	0	0	0	0	0	0	0	0
BA.5.5.2	city	0	0	0	0	0	0	0	0	0	0	0	0	0	0	0	0	0	0	0	0	0	0	0	0	0	0	0	0	0	0	0	0	0	0	0	0	0	0	0	0	0	0	0	0	0	0	0	0
BA.5.9	patient	0	0	0	0	0	0	0	0	0	0	0	0	0	0	0	0	0	0	0	0	0	0	0	0	0	0	0	0	0	0	0	0	0	0	0	0	0	0	0	0	0	0	0	0	0	0	0	0
BE.1	city	0	0	0	0	0	0	0	0	0	0	0	0	0	0	0	0.0132896	0.0209865	0.0509498	0	0	0.0190751	0	0	0	0	0	0	0	0	0	0	0	0	0	0	0	0	0	0	0	0	0.00900452	0	0	0	0	0	0
BE.1.1	patient	0	0.0435241	0	0	0	0	0	0	0	0	0	0	0	0	0	0	0.0145142	0	0	0	0	0	0	0	0	0	0	0	0	0	0	0	0	0	0	0	0	0	0	0	0	0	0	0.00215711	0	0	0	0
BE.1.1.1	patient	0	0.00146424	0	0	0	0	0	0	0	0	0	0	0	0	0	0	0	0.0185147	0	0	0	0	0	0	0.00589685	0	0	0	0	0	0	0	0	0	0	0	0	0	0	0	0.00462087	0	0	0	0	0	0	0
BE.1.2	måby	0	0	0	0	0	0	0	0	0	0	0	0	0	0	0	0	0	0	0	0	0.00617833	0	0	0	0.00399935	0	0	0	0	0	0	0	0	0	0	0	0	0	0	0	0	0	0	0	0	0	0	0
BE.1.3	patient	0	0	0	0	0	0	0	0	0	0	0	0	0	0	0	0	0	0	0	0	0	0	0	0	0	0	0	0	0	0	0	0	0	0	0	0	0	0	0	0	0	0	0	0	0	0	0	0
BE.1.4	patient	0	0	0	0	0	0	0	0	0	0	0	0	0	0	0	0	0	0	0	0	0.0116007	0	0	0	0	0	0	0	0	0	0	0	0	0	0	0	0	0	0	0	0	0	0	0	0	0	0	0
BE.1.4.2	city	0	0	0	0	0	0	0	0	0	0	0	0	0	0	0	0	0	0	0	0	0	0	0	0	0	0	0	0	0	0	0	0	0	0	0	0	0	0	0	0	0	0	0	0	0	0	0	0
BE.10	patient	0	0	0	0	0	0	0	0	0	0	0	0	0	0	0	0	0	0	0	0	0.0110084	0	0	0	0	0	0	0	0	0	0	0	0	0	0	0	0	0	0	0	0	0	0	0	0	0	0	0
BE.2	city	0	0	0	0	0	0	0	0	0	0	0	0	0	0	0	0	0	0	0	0	0	0	0	0	0	0	0	0	0	0	0	0	0	0	0	0	0	0	0	0	0	0	0	0	0	0	0	0
BE.4.1.1	patient	0	0	0	0	0	0	0	0	0	0	0	0	0	0	0	0	0	0	0	0	0	0	0	0	0	0	0	0	0	0	0	0	0	0	0	0	0	0	0	0	0	0	0	0	0	0	0	0
BE.4.2	city	0	0	0	0	0	0	0	0	0	0	0	0	0	0	0	0	0	0	0	0	0	0	0	0	0.001118	0	0	0	0	0	0	0	0	0	0	0	0	0	0	0	0	0	0	0	0	0	0	0
BE.7	käppala	0	0	0	0	0	0	0	0	0	0	0	0	0	0	0	0.00318866	0	0	0	0	0	0	0	0	0	0	0	0	0	0	0	0	0	0	0	0	0	0	0	0	0	0	0	0	0	0	0	0
BE.8	käppala	0	0	0	0	0	0	0	0	0	0	0	0	0	0	0	0	0	0	0	0	0	0	0	0.00124338	0	0	0	0	0	0	0	0	0	0	0	0	0	0	0.00480317	0	0	0	0	0	0	0	0	0
BF.11	måby	0	0	0	0.0265006	0	0	0	0	0	0	0	0	0	0	0	0	0	0	0	0	0	0	0	0	0	0	0	0	0	0	0	0	0	0	0	0	0	0	0	0	0	0	0	0	0	0	0	0
BF.11.2	patient	0	0	0	0	0	0	0	0	0	0	0	0	0	0	0	0	0	0	0	0	0	0	0	0	0	0	0	0	0	0	0	0	0	0	0	0	0	0	0	0	0	0	0	0	0	0	0	0
BF.11.5	aircraft	0	0	0	0	0	0	0	0.0322581	0	0	0	0	0	0	0	0	0	0	0	0	0	0	0	0	0	0	0	0	0	0	0	0	0	0	0	0	0	0	0	0	0	0	0	0	0	0	0	0
BF.14	patient	0	0	0	0	0	0	0	0	0	0	0	0	0	0	0	0	0	0	0	0	0	0	0	0	0	0	0	0	0	0	0	0	0	0	0	0	0	0	0	0	0	0	0	0	0	0	0	0
BF.3	city	0	0	0	0	0	0	0	0	0	0	0	0	0	0	0	0	0	0	0	0	0	0	0	0	0	0	0	0	0	0	0	0	0	0	0	0	0	0	0	0	0	0	0	0	0	0	0	0
BF.38	aircraft	0	0	0	0.00122002	0	0	0	0	0	0	0	0	0	0	0	0.00782759	0	0	0	0	0	0	0	0	0	0	0	0	0	0	0	0	0	0	0	0	0.016612	0	0	0	0	0	0	0	0	0	0	0
BF.41	patient	0	0	0	0	0	0	0	0	0	0	0	0	0	0	0	0	0	0.00956468	0	0	0	0	0	0	0	0	0	0	0	0	0	0	0	0	0	0	0.00352762	0	0	0	0	0	0	0	0	0	0	0
BF.5.1	city	0	0	0	0	0	0	0	0	0	0	0	0	0	0	0	0	0	0	0	0	0	0	0	0	0	0	0	0	0	0	0	0	0	0	0	0	0	0	0	0	0	0	0	0	0	0	0	0
BF.7	patient	0	0	0	0	0	0	0	0	0	0	0	0	0	0	0	0	0	0	0	0	0	0	0	0	0	0	0	0	0	0	0	0	0	0	0	0	0	0	0	0.00674111	0	0	0	0	0	0	0	0
BF.7.1	patient	0	0	0	0	0	0	0	0	0	0	0	0	0	0	0	0	0	0	0	0	0	0	0	0	0	0	0	0	0	0	0	0	0	0	0	0	0	0	0	0	0	0	0	0	0	0	0	0
BF.7.2	patient	0	0	0	0	0	0	0	0	0	0	0	0	0	0	0	0	0	0	0	0	0	0	0	0	0	0	0	0	0	0	0	0	0	0	0	0	0	0	0	0.00100289	0	0	0	0	0	0	0	0
BF.7.20	patient	0	0	0	0	0	0	0	0	0	0	0	0	0	0	0	0	0	0	0.00144707	0	0	0	0	0	0	0	0	0	0	0	0	0	0	0	0	0	0	0	0	0	0	0	0	0	0	0	0	0
BF.7.23	käppala	0	0	0	0	0	0	0	0	0	0	0	0	0	0	0	0	0	0	0	0	0	0	0	0	0	0	0	0	0	0	0	0	0	0	0	0	0	0	0	0	0	0	0	0	0	0	0	0
BF.7.26	patient	0	0	0	0	0	0	0	0	0	0	0	0	0	0	0	0	0	0	0	0	0	0	0	0	0	0	0	0	0	0	0	0	0	0	0	0	0	0	0.00276437	0	0	0	0	0	0	0	0	0
BF.7.27	patient	0	0	0	0	0	0	0	0	0	0	0	0	0	0	0	0	0	0	0	0	0	0	0	0	0	0	0	0	0	0	0	0	0	0	0	0	0	0	0	0.00249889	0	0	0	0	0	0	0	0
BF.7.4	patient	0	0	0	0	0	0	0	0	0	0	0	0	0	0	0	0	0	0	0	0	0	0	0	0	0	0	0	0	0	0	0	0	0	0	0	0	0	0	0	0	0	0	0	0	0	0	0	0
BF.7.5	city	0	0	0	0	0.00101044	0	0	0	0	0	0	0	0	0	0	0	0	0	0	0	0	0	0	0	0	0	0	0	0	0	0	0	0	0	0	0	0	0	0	0.00130376	0	0	0	0	0	0	0	0
BF.7.5.1	käppala	0	0	0	0	0	0	0	0	0	0	0	0	0	0	0	0	0	0	0	0	0	0	0	0	0	0	0	0	0	0	0	0	0	0	0	0	0	0	0	0	0	0	0	0	0	0	0	0
BF.7.6	patient	0	0	0	0	0	0	0	0	0	0	0	0	0	0	0	0	0	0	0	0	0	0	0	0	0	0	0	0	0	0	0	0	0	0	0	0	0	0	0	0	0	0	0	0	0	0	0	0
BF.7.7	patient	0	0	0	0	0	0	0	0	0	0	0	0	0	0	0	0	0	0	0	0	0	0	0	0	0	0	0	0	0	0	0	0	0	0	0	0	0	0	0	0	0	0	0	0	0	0	0	0
BF.7.8	käppala	0	0	0	0	0	0	0	0	0	0	0	0	0	0	0	0	0	0	0	0	0	0	0	0	0	0	0	0	0	0	0	0	0	0	0	0	0.00301931	0	0	0	0	0	0	0	0	0	0	0
BM.1	käppala	0	0	0	0	0	0	0	0	0	0	0	0	0	0	0	0	0	0	0	0	0	0	0	0	0	0	0	0	0	0	0	0	0	0	0	0	0	0	0	0	0	0	0	0	0	0	0	0
BM.1.1	måby	0	0	0	0	0	0	0	0	0	0	0	0	0	0	0	0	0	0	0	0	0	0	0	0	0	0	0	0	0	0	0	0	0	0	0	0	0	0	0	0	0	0	0	0	0	0	0	0
BM.1.1.1	måby	0	0	0	0	0	0	0	0	0	0	0	0	0	0	0	0	0	0	0	0	0	0	0	0	0	0	0	0	0	0	0	0	0	0	0	0	0	0	0	0	0	0.00301479	0	0	0	0	0	0
BM.1.1.3	patient	0	0	0	0	0	0	0	0	0	0	0	0	0	0	0	0	0	0	0	0	0	0	0	0	0	0	0	0	0	0	0	0	0	0	0	0	0	0	0	0	0	0	0	0	0	0	0	0
BM.2	käppala	0	0	0	0	0	0	0	0	0	0	0	0	0	0	0	0	0	0	0	0	0	0	0	0	0	0	0	0	0	0	0	0	0	0	0	0	0	0	0	0	0	0	0	0	0	0	0	0
BM.2.1	käppala	0	0	0	0	0	0	0	0	0	0	0	0	0	0	0	0	0.00121899	0	0	0	0	0	0.00232964	0	0	0	0	0.00457143	0	0	0	0	0	0	0	0	0	0	0	0	0	0	0	0	0	0	0	0
BM.2.2	city	0	0	0	0	0	0	0	0	0	0	0	0	0	0	0	0	0	0	0	0	0	0	0	0	0	0	0	0	0	0	0	0	0	0	0	0	0	0	0	0	0	0	0	0	0	0	0	0
BM.3	käppala	0	0	0	0	0	0	0	0	0	0	0	0	0	0	0	0	0	0	0	0	0	0	0	0	0	0	0	0	0	0	0	0	0	0	0	0	0	0	0	0	0	0	0	0	0	0	0	0
BM.4.1.1	city	0	0	0	0	0	0	0	0	0	0	0	0	0	0	0	0	0	0	0	0	0	0	0	0	0	0	0	0	0	0	0	0	0	0	0	0	0	0	0	0	0	0	0	0	0	0	0	0
BN.1	city	0	0	0	0	0.0309143	0	0	0	0	0	0	0	0	0	0	0.00208267	0	0	0	0	0	0	0	0	0	0	0	0	0	0	0	0	0	0	0	0	0	0	0	0	0	0	0	0	0	0	0	0
BN.1.10	käppala	0	0	0	0	0	0.00276817	0	0	0	0	0	0	0	0	0	0.00420538	0	0	0	0	0	0	0	0	0	0	0	0	0	0	0	0	0	0	0	0	0	0	0	0	0	0	0	0	0	0	0	0
BN.1.2	patient	0	0	0	0	0	0	0	0	0	0	0	0	0	0	0	0	0	0	0	0	0	0	0	0	0	0	0	0	0	0	0	0	0	0	0	0	0	0	0	0	0	0	0	0	0	0	0	0
BN.1.2.1	patient	0	0	0	0	0	0	0	0	0	0	0	0	0	0	0	0	0	0	0	0	0	0	0	0	0	0	0	0	0	0	0	0	0	0	0	0	0	0	0	0	0	0	0	0	0	0	0	0
BN.1.2.2	city	0	0	0	0	0	0	0	0	0	0	0	0	0	0	0	0	0	0	0	0	0	0	0	0	0	0	0	0	0	0	0	0	0	0	0	0	0	0	0	0	0	0	0	0	0	0	0	0
BN.1.2.3	patient	0	0	0	0	0	0	0	0	0	0	0	0	0	0	0	0	0	0	0	0	0	0	0	0	0	0	0	0	0	0	0	0	0	0	0	0	0	0	0	0	0	0	0	0	0	0	0	0
BN.1.3	patient	0	0	0	0	0.00425966	0.0181034	0	0	0	0	0	0	0	0	0	0	0	0	0	0	0	0	0.00863928	0	0	0	0	0	0	0	0	0	0	0	0	0	0.070749	0.0159439	0	0	0	0.00862752	0	0.0130065	0	0	0	0
BN.1.3.1	käppala	0	0	0	0	0	0	0	0	0	0	0	0	0	0	0	0.00781688	0.0288138	0	0	0	0	0	0	0	0	0	0	0	0	0	0	0	0	0	0	0	0	0	0	0	0	0	0	0	0	0	0	0
BN.1.3.12	käppala	0	0	0	0	0	0	0	0	0	0	0	0	0	0	0	0	0	0	0	0	0	0	0	0	0	0	0	0	0	0	0	0	0	0	0	0	0	0	0	0	0	0	0	0	0	0	0	0
BN.1.3.2	city	0	0	0	0	0	0	0	0	0	0	0	0	0	0	0	0	0	0	0	0	0	0	0	0	0	0	0	0	0	0	0	0	0	0	0	0	0	0	0	0	0	0	0	0	0	0	0	0
BN.1.3.4	käppala	0	0	0	0	0	0	0	0	0	0	0	0	0	0	0	0	0	0	0	0	0	0	0	0	0	0	0	0	0	0	0	0	0	0	0	0	0	0	0	0	0	0	0	0	0	0	0	0
BN.1.3.5	käppala	0	0	0	0	0	0	0	0	0	0	0	0	0	0	0	0	0	0	0	0	0	0	0	0	0	0	0	0	0	0	0	0	0	0	0	0	0.00987115	0	0	0	0	0	0	0	0	0	0	0
BN.1.3.8	patient	0	0	0	0	0	0	0	0	0	0	0	0	0	0	0	0	0	0	0	0	0	0	0	0	0	0	0	0	0	0	0	0	0	0	0	0	0	0	0	0	0	0	0	0	0	0	0	0
BN.1.3.9	city	0	0	0	0	0	0	0	0	0	0	0	0	0	0	0	0	0	0	0	0	0	0.00675078	0	0	0	0	0	0	0	0	0	0	0	0	0	0	0	0	0	0	0	0	0	0	0	0	0	0
BN.1.4	patient	0	0	0	0	0	0	0	0	0	0	0	0	0	0	0	0	0	0	0	0	0	0	0	0	0	0	0	0	0	0	0	0	0	0	0	0	0	0	0	0	0	0	0	0	0	0	0	0
BN.1.4.2	city	0	0	0	0	0	0.00115473	0	0	0	0	0	0	0	0	0	0	0	0	0	0	0	0	0	0	0	0	0	0	0	0	0	0	0	0	0	0	0	0	0	0	0	0	0	0	0	0	0.00169432	0.00319489
BN.1.4.3	patient	0	0	0	0	0	0	0	0	0	0	0	0	0	0	0	0	0	0	0	0	0	0	0	0	0	0	0	0	0	0	0	0	0	0	0	0	0	0	0.0184489	0	0	0	0	0	0	0	0	0
BN.1.5	patient	0	0	0	0	0	0	0	0	0	0	0	0	0	0	0	0	0	0	0	0	0	0	0	0	0	0	0	0	0	0	0	0	0	0	0	0	0	0	0	0	0	0	0	0	0	0	0	0
BN.1.6	käppala	0	0	0	0	0	0	0	0	0	0	0	0	0	0	0	0	0	0	0	0	0	0	0	0	0	0	0	0	0	0	0	0	0	0	0	0	0	0	0	0	0	0	0	0	0	0	0	0
BN.1.7	patient	0	0	0	0	0	0	0	0	0	0	0	0	0	0	0	0	0	0	0	0	0	0	0	0	0	0	0	0	0	0	0	0	0	0	0	0	0	0	0	0	0	0	0	0	0	0	0	0
BN.4	city	0	0	0	0	0	0	0	0	0	0	0	0	0	0	0	0	0	0	0	0	0	0	0	0	0	0	0	0	0	0	0	0	0	0	0	0	0	0	0	0	0	0	0	0	0	0	0	0
BN.6	patient	0	0	0	0	0	0	0	0	0	0	0	0	0	0	0	0	0	0	0	0	0	0	0	0	0	0.00103734	0	0	0	0	0	0	0	0	0	0	0	0	0	0	0	0	0	0	0	0	0	0
BQ.1	patient	0	0	0	0	0	0	0	0	0	0	0	0	0	0	0	0	0	0	0	0	0	0	0	0	0	0	0	0	0	0	0	0	0	0	0	0	0	0.00236856	0	0	0	0	0	0	0	0	0	0
BQ.1-like	patient	0	0	0	0	0	0	0	0	0	0	0	0	0	0	0	0	0	0	0	0	0	0	0	0	0	0	0	0	0	0	0	0	0	0	0	0	0	0	0	0	0	0	0	0	0	0	0	0
BQ.1-like(2)	patient	0	0	0	0	0	0	0	0	0	0	0	0	0	0	0	0	0	0	0	0	0	0	0	0	0	0	0	0	0	0	0	0	0	0	0	0	0	0	0	0	0	0	0	0	0	0	0	0
BQ.1.1	patient	0	0	0	0	0	0	0	0	0	0	0	0	0	0	0	0	0.0935374	0.154794	0	0	0	0	0	0	0	0	0	0	0	0	0	0	0	0	0	0	0	0	0	0	0	0	0	0	0	0	0	0
BQ.1.1.1	patient	0	0	0	0	0	0	0	0	0	0	0	0	0	0	0	0.00947003	0	0	0	0	0.031583	0	0	0	0	0	0	0	0	0	0	0	0	0	0	0	0	0	0	0	0	0	0	0	0	0	0	0
BQ.1.1.10	patient	0	0	0	0	0	0	0	0	0	0	0	0	0	0	0	0	0.0624246	0	0.00109449	0	0.0265003	0	0	0	0	0	0	0	0	0	0.00113721	0	0	0	0	0	0.0017059	0.0228819	0.00494823	0	0	0	0	0.00104487	0	0	0	0.00595577
BQ.1.1.11	patient	0	0	0	0	0	0	0	0	0	0	0	0	0	0	0	0	0	0	0	0	0	0	0	0	0	0	0	0	0	0	0	0	0	0	0	0	0	0	0	0	0	0	0	0	0	0	0	0
BQ.1.1.12	käppala	0	0	0	0	0	0	0	0	0	0	0	0	0	0	0	0	0	0	0	0	0	0	0	0	0	0	0	0	0	0	0	0	0	0	0	0	0	0	0	0	0	0	0	0	0	0	0	0
BQ.1.1.13	patient	0	0	0	0	0	0	0	0	0	0	0	0	0	0	0	0	0.0129327	0	0	0	0	0	0	0	0	0	0	0	0	0	0	0	0	0	0	0	0.00329564	0.00341382	0.00281716	0	0	0	0	0	0	0	0	0
BQ.1.1.14	city	0	0	0	0	0	0	0	0	0	0	0	0	0	0	0	0	0	0	0	0	0	0	0	0	0	0	0	0	0	0	0	0	0	0	0	0	0	0.0131699	0	0	0	0	0	0.00446517	0	0	0	0
BQ.1.1.15	city	0	0.312637	0	0	0	0	0	0	0	0	0	0	0	0	0	0.00102669	0	0	0	0	0	0	0	0	0	0	0	0	0	0	0	0	0	0	0	0	0.0015161	0	0.00134368	0	0	0	0	0	0	0	0	0
BQ.1.1.18	patient	0	0	0	0	0	0	0	0	0	0	0	0	0	0	0	0	0	0	0	0	0	0	0	0	0	0	0	0	0.00142856	0	0	0	0	0	0	0	0.0509155	0	0	0	0	0.0380901	0	0	0	0	0	0
BQ.1.1.2	patient	0	0	0	0	0	0	0	0	0	0	0	0	0	0	0	0	0	0	0	0	0	0	0	0	0	0	0	0	0	0	0	0	0	0	0	0	0	0.00194793	0.0161602	0	0	0	0	0	0.00133601	0	0.00674974	0
BQ.1.1.20	patient	0	0	0	0	0	0.0330606	0	0	0	0	0	0	0	0	0	0.00347761	0	0	0	0	0	0	0	0	0.00300926	0	0	0	0	0	0	0	0	0	0	0	0	0	0.00328475	0	0	0	0	0	0	0	0.00159603	0
BQ.1.1.21	käppala	0	0	0	0	0	0	0	0	0	0	0	0	0	0	0	0	0	0	0	0	0	0	0	0	0	0	0	0	0	0	0	0	0	0	0	0	0	0	0.0301571	0	0	0	0	0	0	0	0	0
BQ.1.1.22	patient	0	0	0.0641741	0	0	0	0	0	0	0	0	0	0	0	0	0	0	0	0.0211849	0	0.0106963	0	0	0	0	0	0	0	0	0	0	0	0	0	0	0	0	0	0	0	0.0179051	0.00614761	0	0	0	0	0	0
BQ.1.1.23	patient	0	0	0	0	0	0	0	0	0	0	0	0	0	0	0	0.0426885	0	0	0.00307784	0	0	0	0	0.00222971	0	0	0	0	0	0	0	0	0	0	0	0	0	0	0	0	0	0	0	0	0	0	0	0
BQ.1.1.24	patient	0	0	0	0	0	0	0	0	0	0	0	0	0	0	0	0	0	0	0	0	0	0	0	0	0	0	0	0	0	0	0.00294875	0	0	0	0	0	0	0	0	0	0	0	0	0	0	0.0149151	0	0
BQ.1.1.25	city	0	0	0	0	0	0	0	0	0	0	0	0	0	0	0	0	0	0	0	0	0	0.0177324	0	0	0	0	0	0	0	0	0	0	0	0	0	0	0	0	0	0	0	0	0	0	0	0	0	0
BQ.1.1.27	käppala	0	0	0	0	0	0	0	0	0	0	0	0	0	0	0	0	0	0	0	0	0	0	0	0	0	0	0	0	0	0	0	0	0	0	0	0	0	0	0	0	0	0	0	0	0	0	0	0
BQ.1.1.28	city	0	0	0	0	0	0	0	0	0	0	0	0	0	0	0	0	0	0	0	0	0	0	0	0	0	0	0	0	0	0	0	0	0	0	0	0	0	0	0	0.0091894	0	0	0	0	0	0	0	0
BQ.1.1.29	patient	0	0	0.00109994	0	0	0	0	0	0	0	0	0	0	0	0	0	0	0	0	0	0	0	0	0	0	0	0	0	0	0	0	0	0	0	0	0	0	0	0	0	0	0	0	0	0	0	0	0
BQ.1.1.3	käppala	0	0	0	0	0	0	0	0	0	0	0	0	0	0	0	0	0	0	0	0	0	0	0	0	0	0	0	0	0	0	0	0	0	0	0	0	0	0	0	0	0	0.0015372	0	0	0	0	0	0
BQ.1.1.30	patient	0	0	0	0	0	0	0	0	0	0	0	0	0	0	0	0	0	0	0	0	0	0	0	0	0	0	0	0	0	0	0	0	0	0	0	0	0	0	0	0	0	0	0	0	0	0	0	0
BQ.1.1.31	city	0	0	0	0	0	0	0	0	0	0	0	0	0	0	0	0	0	0	0	0	0	0	0	0	0	0	0	0	0	0	0	0	0	0	0	0	0	0	0.0304764	0	0	0	0	0	0.0122143	0	0.00368852	0
BQ.1.1.32	city	0	0	0	0	0	0	0	0	0	0	0	0	0	0	0	0	0.0313841	0.0170259	0	0	0	0	0	0	0	0	0	0	0	0	0	0	0	0	0	0	0	0	0	0	0	0.0203631	0	0	0	0	0	0
BQ.1.1.34	city	0	0	0	0	0	0	0	0	0	0	0	0	0	0	0	0	0	0	0	0	0	0	0	0	0	0	0	0	0	0	0	0	0	0	0	0	0.127821	0	0	0	0	0	0	0	0	0	0	0
BQ.1.1.35	patient	0	0	0	0	0	0	0	0	0	0	0	0	0	0	0	0	0	0	0	0	0	0	0	0	0	0.00887064	0	0	0	0.00339661	0	0	0	0	0	0	0.00160157	0.00105531	0	0	0	0	0	0	0	0	0	0
BQ.1.1.36	käppala	0	0	0	0	0	0	0	0	0	0	0	0	0	0	0	0.0102737	0	0	0	0	0	0	0	0	0	0	0	0	0	0	0	0	0	0	0	0	0.0159962	0	0	0	0	0	0	0	0	0	0	0
BQ.1.1.37	city	0	0	0	0	0	0	0	0	0	0	0	0	0	0	0	0	0	0	0	0.0260622	0	0	0	0	0	0	0	0	0	0	0	0	0	0	0	0	0	0.00202726	0	0	0	0	0	0	0	0	0.00301656	0
BQ.1.1.38	city	0	0	0	0	0	0	0	0	0	0	0	0	0	0	0	0.0984506	0	0	0	0	0	0	0	0	0	0	0	0	0	0	0	0	0	0	0	0	0	0.0813384	0.0602772	0.0010186	0	0	0	0	0	0	0	0
BQ.1.1.39	city	0	0	0	0	0	0	0	0	0	0	0	0	0	0	0	0	0	0	0	0	0	0	0	0	0	0	0.00222004	0	0	0	0	0	0	0	0	0	0	0	0.0331947	0.00851037	0	0	0	0	0	0	0	0
BQ.1.1.4	patient	0	0	0	0	0	0	0	0	0	0	0	0	0	0	0	0	0	0	0	0	0	0	0	0	0	0	0	0	0	0	0	0	0	0	0	0	0.0208612	0	0	0	0	0	0	0	0	0	0	0
BQ.1.1.40	city	0	0	0	0	0	0	0	0	0	0	0	0	0	0	0	0	0	0	0	0	0	0	0	0	0	0	0	0	0	0	0	0	0	0	0	0	0	0	0	0	0	0	0	0.00113582	0	0	0	0
BQ.1.1.41	city	0	0	0	0	0	0	0	0	0	0	0	0	0	0	0	0	0	0	0	0	0	0	0	0	0	0	0	0	0	0	0	0	0	0	0	0	0	0.0195046	0	0	0	0	0	0	0	0.00299005	0	0
BQ.1.1.42	käppala	0	0	0	0	0	0	0	0	0	0	0	0	0	0	0	0	0	0	0	0	0	0	0	0	0	0	0	0	0	0	0	0	0	0	0	0	0	0	0	0	0	0	0	0	0	0	0	0
BQ.1.1.44	city	0	0	0	0	0	0	0	0	0	0	0	0	0	0	0	0	0.0600337	0	0	0	0	0	0	0	0	0	0	0	0	0	0	0	0	0	0	0	0.00462095	0.00632361	0	0	0	0.0148727	0	0	0.00442007	0	0	0
BQ.1.1.45	city	0	0	0	0	0	0	0	0	0	0	0	0	0	0	0	0.170155	0	0	0	0	0	0	0	0	0	0	0	0	0	0	0	0	0	0	0	0	0	0.0107375	0.00927698	0	0	0	0	0	0	0	0	0
BQ.1.1.46	city	0	0	0.0649743	0	0	0	0	0	0	0	0	0	0	0	0	0	0	0	0	0	0	0	0	0	0	0	0	0	0	0	0	0	0	0	0	0	0	0	0	0	0	0	0	0	0	0	0	0
BQ.1.1.47	käppala	0	0	0	0	0	0	0	0	0	0	0	0	0	0	0	0	0	0	0	0	0	0	0	0	0	0	0.00586142	0	0	0	0	0	0	0	0	0	0	0	0	0	0	0	0	0	0	0	0	0
BQ.1.1.48	käppala	0	0	0	0	0	0	0	0	0	0	0	0	0	0	0	0	0	0	0	0	0	0	0	0	0	0	0	0	0	0	0	0	0	0	0	0	0	0	0	0	0	0	0	0	0	0	0	0
BQ.1.1.5	patient	0	0	0	0	0	0	0	0	0	0	0	0	0	0	0	0	0	0	0	0	0	0	0	0	0	0	0	0	0	0	0	0	0	0	0	0	0	0	0	0	0	0	0	0	0	0	0	0
BQ.1.1.50	aircraft	0	0	0.00115707	0	0	0	0	0	0	0	0	0	0	0	0	0	0	0.00100536	0	0	0	0	0	0	0	0	0	0	0	0	0	0	0	0	0	0	0.00101637	0	0	0	0	0	0	0	0.001001	0	0	0.00101995
BQ.1.1.51	city	0	0	0	0	0	0	0	0	0	0	0	0	0	0	0	0	0	0	0	0	0	0	0	0	0	0	0	0	0	0	0	0	0	0	0	0	0	0	0	0	0	0.00129227	0	0	0	0	0	0
BQ.1.1.52	city	0	0	0	0	0	0	0	0	0	0	0	0	0	0	0	0	0	0	0	0	0	0	0	0	0	0	0	0	0	0	0	0	0	0	0	0	0	0.00688539	0	0	0	0	0	0	0	0	0	0
BQ.1.1.53	käppala	0	0	0	0	0	0	0	0	0	0	0	0	0	0	0	0	0	0	0	0	0	0	0	0	0	0	0	0	0	0	0	0	0	0	0	0	0	0	0	0	0	0	0	0	0	0	0	0
BQ.1.1.54	käppala	0	0	0	0	0	0	0	0	0	0	0	0	0	0	0	0	0	0	0	0	0	0	0	0	0	0	0	0	0	0	0	0	0	0	0	0	0	0	0	0	0	0	0	0	0	0	0	0
BQ.1.1.56	city	0	0	0	0	0	0	0	0	0	0	0	0	0	0	0	0	0	0	0	0	0	0	0	0	0	0	0	0	0	0	0	0	0	0	0	0	0	0	0	0	0	0	0	0.0110226	0	0	0	0
BQ.1.1.58	city	0	0	0	0	0	0	0	0	0	0	0	0	0	0	0	0	0	0	0	0	0	0	0	0	0	0	0	0	0	0	0	0	0	0	0	0	0	0.0266758	0	0	0	0	0	0	0.00450206	0	0	0
BQ.1.1.6	patient	0	0	0	0	0	0	0	0	0	0	0	0	0	0	0	0	0	0	0	0	0	0	0	0	0	0	0	0	0	0	0	0	0	0	0	0	0	0	0	0	0	0	0	0	0	0	0	0
BQ.1.1.60	käppala	0	0	0	0	0	0.00116905	0	0	0	0	0	0	0	0	0	0	0	0	0	0.00155483	0	0	0	0.00364031	0	0	0	0	0	0	0	0	0	0	0	0	0	0	0	0.00151101	0.0116162	0	0	0	0	0	0	0
BQ.1.1.63	city	0	0	0.0257561	0	0	0	0	0	0	0	0	0	0	0	0	0.0125205	0	0	0.0902243	0.026347	0.0227506	0	0	0.00191285	0.00183206	0.00812789	0	0	0	0.0259234	0	0	0	0	0	0	0.0970475	0.0287481	0.00831984	0	0.0489213	0	0	0	0.00424249	0	0	0
BQ.1.1.65	city	0	0	0	0	0	0	0	0	0	0	0	0	0	0	0	0	0.00633894	0	0	0	0.0226614	0.00298198	0	0	0	0	0	0	0	0	0	0	0	0	0	0	0	0	0	0	0	0	0	0	0	0	0	0
BQ.1.1.66	patient	0	0	0	0	0	0	0	0	0	0	0	0	0	0	0	0	0	0	0	0	0	0	0	0	0	0	0	0	0	0	0	0	0	0	0	0	0	0	0	0	0	0	0	0	0	0	0	0
BQ.1.1.67	måby	0	0	0	0	0	0	0	0	0	0	0	0	0	0	0	0	0	0.00215975	0	0	0	0	0	0	0	0	0	0	0	0	0	0	0	0	0	0	0	0	0	0	0	0	0	0	0	0	0	0
BQ.1.1.68	patient	0	0	0	0	0	0	0	0	0	0	0	0	0	0	0	0	0	0	0	0	0	0	0	0	0	0	0	0	0	0	0	0	0	0	0	0	0	0	0	0	0	0	0	0	0	0	0	0
BQ.1.1.69	patient	0	0	0	0	0	0	0	0	0	0	0	0	0	0	0	0	0	0	0	0	0	0	0	0	0	0	0	0	0	0	0	0	0	0	0	0	0	0	0	0	0	0	0	0	0	0	0	0
BQ.1.1.7	patient	0	0	0	0	0	0	0	0	0	0	0	0	0	0	0	0	0	0	0	0	0	0	0	0	0	0	0	0	0	0	0	0	0	0	0	0	0	0	0	0	0	0	0	0	0	0	0	0
BQ.1.1.70	måby	0	0	0	0	0	0	0	0	0	0	0	0	0	0	0	0	0	0	0	0	0	0	0	0	0	0	0	0	0	0	0	0	0	0	0	0	0	0	0	0	0	0	0	0	0	0	0	0
BQ.1.1.73	patient	0	0	0	0	0	0	0	0	0	0	0	0	0	0	0	0	0.009562	0	0	0	0	0	0	0	0	0	0	0	0	0	0	0	0	0	0	0	0	0	0	0	0	0	0	0	0	0	0	0
BQ.1.1.74	käppala	0	0	0	0	0	0	0	0	0	0	0	0	0	0	0	0	0	0	0	0	0	0	0	0	0	0	0	0	0	0	0	0	0	0	0	0	0	0	0	0.0222065	0.00994073	0.00439377	0	0	0.00127859	0	0	0
BQ.1.1.76	käppala	0	0	0	0	0	0	0	0	0	0	0	0	0	0	0	0	0	0	0	0	0	0	0	0	0	0	0	0	0	0.00119153	0	0	0	0	0	0	0	0	0	0.00946411	0	0	0	0	0	0	0	0
BQ.1.1.79	city	0	0	0	0	0	0	0	0	0	0	0	0	0	0	0	0	0	0	0	0	0	0	0.00366575	0.00394245	0	0	0	0	0	0	0	0	0	0	0	0	0	0	0	0	0	0	0	0	0	0	0	0
BQ.1.1.8	patient	0	0	0	0	0	0	0	0	0	0	0	0	0	0	0	0	0.0286896	0	0	0	0	0	0	0	0	0	0	0	0	0	0	0	0	0	0	0	0	0	0	0	0	0	0	0	0	0	0	0
BQ.1.1.9	käppala	0	0	0	0	0	0	0	0	0	0	0	0	0	0	0	0	0	0	0	0	0	0	0	0	0	0	0	0	0	0	0	0	0	0	0	0	0	0	0	0	0	0	0	0	0	0	0	0
BQ.1.10	patient	0	0	0	0	0	0	0	0	0	0	0	0	0	0	0	0	0	0	0	0	0	0	0	0	0	0	0	0	0	0	0	0	0	0	0	0	0	0.0422298	0	0	0	0	0	0	0.00418939	0	0	0
BQ.1.10.1	patient	0	0	0	0	0	0	0	0	0	0	0	0	0	0	0	0	0	0	0	0	0	0	0	0	0	0	0	0	0	0	0	0	0	0	0	0	0	0	0	0	0	0	0	0	0	0	0	0
BQ.1.10.3	city	0	0	0	0	0	0	0	0	0	0	0	0	0	0	0	0	0	0	0	0	0	0	0	0	0	0	0	0	0	0	0	0	0	0	0	0	0	0.0014199	0	0	0	0	0	0	0	0	0	0
BQ.1.11	måby	0	0	0	0	0	0	0	0	0	0	0	0	0	0	0	0	0	0	0	0	0	0	0	0	0	0	0	0	0	0	0	0	0	0	0	0	0	0.00145239	0	0	0	0	0	0	0	0	0	0
BQ.1.12	city	0	0	0	0	0	0	0.00143909	0	0	0	0	0	0	0	0	0	0	0.0443938	0	0	0	0	0	0.00483409	0.0100562	0	0	0	0	0	0	0	0	0	0	0	0	0.0148887	0	0.0282999	0	0	0	0.00411732	0.00504225	0	0	0
BQ.1.13	city	0	0	0	0	0	0	0	0	0	0	0	0	0	0	0	0.019442	0.0159794	0	0	0	0	0	0	0	0	0	0	0	0	0	0	0	0	0	0	0	0	0	0	0	0	0.010617	0	0	0	0	0	0
BQ.1.13.1	city	0	0	0	0	0	0	0	0	0	0	0	0	0	0	0	0	0	0	0	0	0	0.0111618	0	0	0	0	0	0	0	0	0	0.00105664	0	0	0	0	0	0	0	0	0	0	0	0	0	0	0	0
BQ.1.15.2	måby	0	0	0	0	0	0	0	0	0	0	0	0	0	0	0	0	0	0	0	0	0	0	0	0	0	0	0	0	0	0	0	0	0	0	0	0	0	0.0101723	0	0	0	0	0	0	0	0	0	0
BQ.1.17	käppala	0	0	0	0	0	0	0	0	0	0	0	0	0	0	0	0	0	0	0	0	0	0	0	0	0	0	0	0	0	0	0	0	0	0	0	0	0	0	0	0	0	0	0	0	0	0	0	0
BQ.1.18	patient	0	0	0	0	0	0	0	0	0	0	0	0	0	0	0	0	0.00944437	0	0	0	0	0	0	0	0	0	0	0	0	0	0	0	0	0	0	0	0	0.0195701	0	0	0	0	0	0	0	0	0	0
BQ.1.19	patient	0	0	0	0	0	0	0	0	0	0	0	0	0	0	0	0	0	0	0	0	0	0	0	0	0	0.0109894	0	0	0	0	0	0	0	0	0	0	0	0	0	0	0	0	0	0	0	0	0	0
BQ.1.2	patient	0	0	0	0	0	0	0	0	0	0	0	0	0	0	0	0	0	0	0	0	0	0	0	0	0	0	0	0	0	0	0	0	0	0	0	0	0.0103186	0	0	0	0	0	0	0	0	0	0	0
BQ.1.2.1	käppala	0	0	0	0	0	0	0	0	0	0	0	0	0	0	0	0	0	0	0	0	0	0	0	0	0	0	0	0	0	0	0	0	0	0	0	0	0	0	0	0	0	0	0	0	0	0	0	0
BQ.1.2.2	måby	0	0	0	0	0	0	0	0	0	0	0	0	0	0	0	0	0	0	0	0	0	0	0	0	0	0	0	0	0	0	0	0	0	0	0	0	0	0	0	0	0	0	0	0	0	0	0	0
BQ.1.21	patient	0	0	0	0	0	0	0	0	0	0	0	0	0	0	0	0.00470155	0	0	0	0	0	0	0	0	0	0	0	0	0	0	0	0	0	0	0	0	0	0	0	0	0	0	0	0	0	0	0	0
BQ.1.22	käppala	0	0	0	0	0	0	0	0	0	0	0	0	0	0	0	0	0.0392933	0.0339936	0	0	0	0	0	0	0	0	0	0	0	0	0	0	0	0	0	0	0.01508	0	0	0.0161696	0	0.00343317	0	0	0	0	0	0
BQ.1.23	patient	0	0.00177896	0	0	0	0.00432001	0	0	0	0	0	0	0	0	0	0.00171844	0.00134564	0.00101351	0	0	0	0	0	0	0	0.046855	0	0	0	0	0	0	0	0	0	0	0.00231702	0	0	0	0	0	0	0	0	0	0	0
BQ.1.24	käppala	0	0	0	0	0	0	0	0	0	0	0	0	0	0	0	0	0	0	0	0	0	0	0	0	0	0	0	0	0	0	0	0.00644541	0	0	0	0	0	0	0	0	0	0	0	0	0	0	0	0
BQ.1.25	patient	0	0	0	0	0	0	0	0	0	0	0	0	0	0	0	0	0	0	0	0	0	0	0	0	0	0	0	0	0	0	0	0	0	0	0	0	0	0.00116031	0	0	0.00154497	0	0	0	0	0	0	0
BQ.1.25.1	käppala	0	0	0	0	0	0	0	0	0	0	0	0	0	0	0	0	0	0	0	0	0	0	0	0.00131397	0	0	0	0	0	0	0	0	0	0	0	0	0	0	0	0	0	0	0	0	0	0	0	0
BQ.1.26	käppala	0	0	0	0	0	0	0	0	0	0	0	0	0	0	0	0	0	0	0	0	0	0	0	0	0	0	0	0	0	0	0	0	0	0	0	0	0	0	0	0	0	0	0	0	0	0	0	0
BQ.1.26.2	måby	0	0	0	0	0	0	0	0	0	0	0	0	0	0	0	0	0	0	0	0	0	0	0	0	0	0	0	0	0	0	0	0	0	0	0	0	0	0	0	0	0	0	0	0	0	0	0	0
BQ.1.27	city	0	0	0.00145748	0	0	0	0	0	0	0	0	0	0	0	0	0.0043397	0	0.0109014	0	0	0	0	0	0	0	0	0	0	0	0	0	0	0	0	0	0	0	0	0.0129645	0	0	0	0	0	0	0	0	0
BQ.1.3	patient	0	0	0	0	0	0	0	0	0	0	0	0	0	0	0	0	0	0	0	0	0	0	0	0	0	0	0	0	0	0	0	0	0	0	0	0	0	0	0	0	0	0	0	0	0	0	0	0
BQ.1.31	city	0	0	0	0	0	0	0	0	0	0	0	0	0	0	0	0.0571932	0	0.0291232	0	0	0	0	0	0	0	0	0	0	0	0	0	0	0	0	0	0	0.00509284	0.0687982	0	0	0	0	0	0	0	0	0	0
BQ.1.5	patient	0	0	0	0	0	0	0	0	0	0	0	0	0	0	0	0.0144151	0	0	0	0	0	0	0	0	0	0	0	0	0	0	0	0	0	0	0	0	0	0	0	0	0	0	0	0	0	0	0	0
BQ.1.6	käppala	0	0	0.00702594	0	0	0.00253587	0	0	0	0	0	0	0	0	0	0.00677788	0	0	0	0.00979444	0	0	0.00218075	0.00548134	0	0	0	0	0	0	0	0	0	0	0	0	0	0.00808209	0	0	0	0	0	0	0.0100244	0	0	0
BQ.1.8	patient	0	0	0	0	0	0	0	0	0	0	0	0	0	0	0	0	0	0.00837423	0	0	0	0	0	0	0	0	0	0	0	0	0	0	0	0	0	0	0.0172432	0	0	0	0	0	0	0	0	0	0	0
BQ.1.8.1	käppala	0	0	0	0	0	0	0	0	0	0	0	0	0	0	0	0	0	0	0	0	0	0	0	0	0	0	0	0	0	0	0	0	0	0	0	0	0	0	0	0	0	0	0	0	0.00271892	0	0	0
BQ.1.8.2	patient	0	0	0	0	0	0	0	0	0	0	0	0	0	0	0	0	0	0	0	0	0	0	0	0	0	0	0	0	0	0	0	0	0	0	0	0	0	0	0	0	0	0	0	0	0	0	0	0
BQ.1.9	käppala	0	0	0	0	0	0	0	0	0	0	0	0	0	0	0	0	0	0	0	0	0	0	0	0	0	0	0	0	0	0	0	0	0	0	0	0	0	0	0	0	0	0	0	0	0	0	0	0
BR.1.1	aircraft	0	0	0	0	0	0	0	0	0	0	0	0.0037037	0	0	0	0	0	0	0	0	0	0	0	0	0	0	0	0	0	0	0	0	0	0	0	0	0	0	0	0	0	0	0	0	0	0	0	0
BR.2	käppala	0	0	0	0	0	0	0	0	0	0	0	0	0	0	0	0	0	0	0	0	0	0	0	0	0	0	0	0	0	0	0	0	0	0	0	0	0	0	0	0	0	0	0	0	0	0	0	0
BR.2.1	käppala	0	0	0	0	0	0	0	0	0	0	0	0	0	0	0	0	0	0	0	0	0	0	0	0	0	0	0	0	0	0	0	0	0	0	0	0	0	0	0	0	0	0	0	0	0	0	0	0
BR.3	käppala	0	0	0	0	0	0	0	0	0	0	0	0	0	0	0	0	0	0	0	0	0	0	0	0	0	0	0	0	0	0	0	0	0	0	0	0	0	0	0	0	0	0	0	0	0	0	0	0
BT.2	patient	0	0	0	0	0	0	0	0	0	0	0	0	0	0	0	0.00134786	0	0	0	0	0	0	0	0	0	0	0	0	0	0	0	0	0	0	0	0	0	0	0	0	0	0	0	0	0	0	0	0
BW.1.1	city	0	0	0	0	0	0	0	0	0	0	0	0	0	0	0	0	0	0	0	0	0	0	0	0	0	0	0	0	0	0	0	0	0	0	0	0	0	0	0	0	0	0	0	0	0	0	0	0
BY.1	käppala	0	0	0	0	0	0	0	0	0	0	0	0	0	0	0	0	0	0	0	0	0	0	0	0	0	0	0	0	0	0	0	0	0	0	0	0	0	0	0	0	0	0	0	0	0	0	0	0
BY.1.1	måby	0	0	0	0	0	0	0	0	0	0	0	0	0	0	0	0	0	0.0909061	0	0	0	0	0	0	0	0	0	0	0	0	0.00675858	0.00626741	0	0	0	0	0	0	0	0	0	0	0	0	0	0	0	0
BY.1.2	patient	0	0	0	0	0	0	0	0	0	0	0	0	0	0	0	0	0	0	0	0	0	0	0	0	0	0	0	0	0	0	0	0	0	0	0.00684857	0	0	0	0	0	0	0	0	0	0	0	0	0
C.23	aircraft	0	0	0	0	0	0	0	0	0	0.00101417	0	0	0	0	0	0	0	0	0	0	0	0	0	0	0	0	0	0	0	0	0	0	0	0	0	0	0	0	0	0	0	0	0	0	0	0	0	0
CA.4	city	0	0	0	0	0	0	0	0	0	0	0	0	0	0	0	0	0	0	0	0	0	0	0	0	0	0	0	0	0	0	0	0	0	0	0	0	0	0	0	0	0	0	0	0	0	0	0	0
CA.5	aircraft	0	0	0	0	0	0	0	0	0	0	0	0.00833668	0	0	0	0	0	0	0	0	0	0	0	0	0	0	0	0	0	0	0	0	0	0	0	0	0	0	0	0	0	0	0	0	0	0	0	0
CA.7	käppala	0	0	0	0	0	0	0	0	0	0	0	0	0	0	0	0	0	0	0	0	0	0	0	0	0	0	0	0	0	0	0	0	0	0	0	0	0	0	0	0	0	0	0	0	0	0	0	0
CB.1	käppala	0	0	0	0	0.00894971	0	0	0	0	0	0	0	0	0	0	0	0	0	0	0	0	0.00922383	0	0	0	0	0	0	0	0.0115319	0	0	0	0	0	0	0	0	0	0	0	0	0	0	0	0	0	0
CC.1	patient	0	0	0	0	0	0	0	0	0	0	0	0	0	0	0	0	0	0	0	0	0	0	0	0	0	0	0	0	0	0	0	0	0	0	0	0	0	0	0	0	0	0	0	0	0	0	0	0
CH.1	city	0	0	0.00455206	0	0	0	0	0	0	0	0.0261415	0	0	0	0	0	0.0433124	0	0	0	0	0	0.00961	0	0	0	0.00126586	0	0.0149856	0	0	0	0	0	0	0	0.0251553	0	0.0398205	0	0	0	0	0	0.00937111	0	0	0
CH.1.1	patient	0	0.0636952	0	0	0	0	0.0371531	0	0	0	0	0	0	0	0	0.0453763	0	0	0.0905626	0.0374038	0	0.0178919	0.0220589	0.0563651	0.0377999	0.054847	0	0.0144089	0.0114118	0	0	0.00924809	0	0.0298931	0	0	0.018909	0.0850643	0.0116071	0.0836486	0.00789628	0.155336	0	0.020348	0.00367119	0	0	0.00163134
CH.1.1-like	patient	0	0	0	0	0	0	0	0	0	0	0	0	0	0	0	0	0	0	0	0	0	0	0	0	0	0	0	0	0	0	0	0	0	0	0	0	0	0	0	0	0	0	0	0	0	0	0	0
CH.1.1-like(1)	patient	0	0	0	0	0	0	0	0	0	0	0	0	0	0	0	0	0	0	0	0	0	0	0	0	0	0	0	0	0	0	0	0	0	0	0	0	0	0	0	0	0	0	0	0	0	0	0	0
CH.1.1-like(3)	patient	0	0	0	0	0	0	0	0	0	0	0	0	0	0	0	0	0	0	0	0	0	0	0	0	0	0	0	0	0	0	0	0	0	0	0	0	0	0	0	0	0	0	0	0	0	0	0	0
CH.1.1.1	patient	0	0	0	0	0	0	0	0	0	0	0	0	0	0	0	0	0	0	0	0	0	0	0	0.00696791	0	0	0	0	0	0	0	0.0226671	0	0	0	0.0076262	0.00218768	0	0	0	0	0	0	0	0	0	0	0
CH.1.1.1-like	patient	0	0	0	0	0	0	0	0	0	0	0	0	0	0	0	0	0	0	0	0	0	0	0	0	0	0	0	0	0	0	0	0	0	0	0	0	0	0	0	0	0	0	0	0	0	0	0	0
CH.1.1.10	city	0	0	0	0	0	0	0	0	0	0	0	0	0	0	0	0	0	0	0	0	0.0258528	0	0	0	0	0	0	0.00823966	0	0	0	0	0	0	0	0	0.0132798	0	0	0	0	0.0100742	0	0	0.00385682	0	0	0
CH.1.1.11	käppala	0	0	0	0.537321	0	0	0	0	0	0	0	0	0	0	0	0.010675	0	0	0	0	0.00172164	0.00704594	0	0.00264019	0	0	0	0	0	0	0.00798805	0	0	0	0	0	0	0	0.0346184	0.063854	0.0342751	0.0218159	0	0.00118053	0	0.0283715	0.0241042	0
CH.1.1.12	måby	0	0	0	0	0	0.00214731	0.00692276	0	0	0	0	0	0	0	0	0	0	0	0	0	0.00114477	0	0.0143591	0	0	0	0	0	0	0	0.0164489	0	0	0	0	0	0	0	0	0	0	0	0	0	0	0	0.00378503	0.00430941
CH.1.1.13	city	0	0	0	0	0	0	0	0	0	0	0	0	0	0	0	0	0	0	0	0	0	0	0	0	0	0	0	0	0	0	0	0	0	0	0	0	0	0	0	0.00434477	0	0	0	0	0	0	0	0
CH.1.1.14	patient	0	0	0	0	0	0	0	0	0	0	0	0	0	0	0	0	0	0	0	0.00601723	0	0	0	0	0	0	0	0	0	0	0	0	0	0	0	0	0	0	0	0	0	0.00105618	0	0	0	0	0	0
CH.1.1.15	city	0	0	0	0	0	0	0	0	0	0	0	0	0	0	0	0	0.0171314	0	0	0	0	0	0	0.00661335	0	0	0.0026062	0	0	0	0	0	0	0	0	0	0	0	0	0	0	0	0	0.00149509	0	0	0	0.00110558
CH.1.1.16	city	0	0.0355756	0.00614183	0	0	0.0115898	0.00404992	0	0	0	0	0	0	0	0	0	0	0.0656867	0	0	0	0	0	0.00829119	0	0.00398648	0.0246655	0	0	0	0	0	0	0	0	0	0	0	0	0.00389511	0	0	0	0	0.0215233	0	0.00654502	0.0217928
CH.1.1.17	city	0	0	0	0	0	0	0	0	0	0	0	0	0	0	0	0	0	0	0	0	0.00110212	0	0	0	0	0	0	0	0	0	0	0	0	0.0100899	0	0	0	0	0	0	0	0	0	0	0	0	0	0
CH.1.1.18	city	0	0	0	0	0	0	0	0	0	0	0	0	0	0	0	0	0	0	0	0	0	0	0	0	0	0	0	0	0	0	0	0	0	0	0	0	0	0	0	0	0	0	0	0	0	0	0	0
CH.1.1.19	city	0	0	0	0	0	0	0	0	0	0	0	0	0	0	0	0	0	0	0	0	0	0	0	0	0	0	0	0	0	0	0	0	0	0	0	0	0	0	0	0	0	0	0	0	0	0	0	0
CH.1.1.2	patient	0	0	0	0	0	0	0	0	0	0	0	0	0	0	0	0	0	0	0	0	0	0	0.00238529	0	0.0218459	0.0021466	0	0	0	0	0	0	0	0.00150466	0	0	0	0.00488103	0	0	0.0160799	0	0	0.0142024	0.00254674	0	0	0
CH.1.1.20	måby	0	0	0	0	0	0	0	0	0	0	0	0	0	0	0	0	0	0	0	0	0	0	0	0	0	0	0	0	0	0	0	0	0	0	0	0	0	0	0	0	0	0	0	0	0	0	0	0
CH.1.1.21	city	0	0	0	0	0	0	0	0	0	0	0	0	0	0	0	0	0	0	0	0	0	0	0	0	0	0	0	0	0	0	0	0	0	0	0	0	0	0	0	0	0	0	0	0	0	0.00308583	0	0
CH.1.1.23	city	0	0	0	0	0	0	0	0	0	0	0	0	0	0	0	0	0	0	0	0	0	0	0.00118157	0	0	0	0	0	0	0	0	0	0	0	0	0	0	0.00125186	0	0	0	0	0	0	0	0	0.00177076	0
CH.1.1.24	city	0	0	0	0	0	0.0345612	0	0	0	0	0	0	0	0	0	0.00884494	0	0	0	0.0011592	0	0	0	0	0	0	0	0	0	0	0	0	0	0	0	0	0	0	0	0.0139926	0	0	0	0	0	0	0	0
CH.1.1.25	käppala	0	0	0	0	0	0	0	0	0	0	0	0	0	0	0	0	0	0	0	0	0	0	0	0	0	0	0	0	0	0	0	0	0	0	0	0	0	0.0279799	0	0	0	0	0	0	0	0	0	0
CH.1.1.26	city	0	0	0	0	0	0	0	0	0	0	0	0	0	0	0	0	0	0	0	0.0158595	0	0	0	0	0.00963972	0	0.00869804	0.00263329	0	0	0	0	0	0	0	0	0	0	0.0389511	0.024881	0	0	0	0.00360299	0	0	0	0
CH.1.1.27	city	0	0	0	0	0	0.0126122	0	0	0	0	0	0	0	0	0	0	0	0	0	0	0	0	0	0	0	0	0	0	0	0	0	0	0	0.00909961	0	0	0	0	0	0	0	0	0	0	0	0.00651115	0	0
CH.1.1.28	city	0	0	0	0	0	0	0.00157846	0	0	0	0	0	0	0	0	0.0139374	0.0133357	0	0	0.00625034	0.00833953	0.00258686	0.00364614	0	0.00776403	0	0.00642327	0.0107344	0.00149337	0	0	0	0	0	0	0	0	0	0	0	0	0	0	0.0028549	0	0	0	0
CH.1.1.29	måby	0	0	0	0	0	0	0	0	0	0	0	0.166667	0	0	0	0	0	0	0	0.0192749	0	0	0	0	0	0	0	0	0	0	0	0	0	0	0	0.0261079	0	0	0.00957109	0	0	0	0	0	0.00101094	0	0	0.011607
CH.1.1.3	måby	0	0	0	0	0	0	0	0	0	0	0	0	0	0	0	0	0	0	0	0	0	0	0	0	0	0.00674821	0	0	0	0	0	0	0	0.0152423	0	0	0	0	0	0	0	0	0	0	0	0	0	0
CH.1.1.30	city	0	0	0	0	0	0	0	0	0	0	0	0	0	0	0	0.00154799	0	0	0	0	0	0.00154611	0.00425492	0.00742081	0	0	0	0	0.00160299	0	0	0	0	0	0	0	0	0	0	0.00100635	0.00112723	0.0530095	0	0.0203016	0	0	0.00208168	0
CH.1.1.32	patient	0	0	0	0	0	0	0	0	0	0	0	0	0	0	0	0	0	0	0	0	0.0290786	0	0	0	0	0	0	0	0	0	0	0	0	0	0	0	0	0	0	0	0	0	0	0	0	0	0	0
CH.1.1.4	city	0	0	0	0	0	0	0	0	0	0	0	0	0	0	0	0	0	0	0	0	0	0	0	0	0	0.00365914	0	0.00404019	0	0	0	0	0	0	0	0	0	0	0	0	0.00671467	0	0	0	0	0	0.00142429	0
CH.1.1.5	city	0	0.432794	0	0	0	0	0	0	0	0	0	0	0	0	0	0	0	0	0	0	0	0	0.00166618	0	0	0	0	0	0	0	0	0	0	0	0	0	0	0.0108752	0	0	0	0	0	0	0	0	0	0
CH.1.1.6	käppala	0	0	0	0	0	0	0	0	0	0	0	0	0	0	0	0	0	0	0	0	0	0	0	0	0	0	0	0	0	0	0	0	0	0	0	0	0	0	0	0	0	0	0	0	0	0	0	0
CH.1.1.7	patient	0	0	0	0	0	0	0	0	0	0	0	0	0	0	0	0	0	0	0	0	0	0	0	0.00352445	0	0	0	0	0	0	0	0	0	0	0	0	0	0	0	0	0	0	0	0	0	0	0	0
CH.1.1.8	käppala	0	0	0	0	0	0	0	0	0	0	0	0	0	0	0	0	0	0	0	0	0.00441883	0	0	0	0	0.00540406	0	0	0	0	0	0	0	0	0	0	0	0	0	0.0109632	0	0	0	0	0	0	0	0
CH.1.1.9	patient	0	0	0	0	0	0	0	0	0	0	0	0	0	0	0	0	0	0	0	0	0	0	0	0	0	0	0	0	0	0	0	0	0	0	0	0	0	0	0	0	0	0	0	0	0	0	0	0
CH.3.1	aircraft	0	0	0	0	0	0	0	0	0	0	0.00172414	0	0	0	0	0	0	0	0	0	0	0	0	0	0	0	0	0	0	0	0	0	0	0	0	0	0	0	0	0	0	0	0	0	0	0	0	0
CJ.1	patient	0	0	0	0	0	0	0	0	0	0	0.0103093	0	0	0	0	0	0	0	0	0	0.0116171	0	0	0	0	0	0	0	0	0	0	0	0	0	0	0	0	0	0	0	0	0	0	0	0.00816014	0	0	0
CJ.1.1	aircraft	0	0	0	0	0	0	0	0.042857	0	0	0	0	0	0	0	0	0	0	0	0	0	0	0	0	0	0	0	0	0	0	0	0	0.0423433	0	0	0	0	0	0.00130876	0	0.0010076	0	0	0	0.00577916	0	0	0
CJ.1.2	patient	0	0	0	0	0	0	0	0	0	0	0	0	0	0	0	0	0	0	0.00102495	0	0	0	0	0	0	0	0	0	0	0	0	0	0	0	0	0	0	0	0	0	0	0	0	0	0	0	0	0
CJ.1.3	city	0	0	0	0	0	0	0	0	0	0	0	0	0	0	0	0	0	0	0	0	0	0	0	0	0	0	0	0	0	0	0	0	0	0	0	0	0	0	0	0	0	0	0	0	0	0	0	0.00480537
CK.1	patient	0	0	0	0	0	0	0	0	0	0	0	0	0	0	0	0	0	0	0	0	0	0	0	0	0	0	0	0	0	0	0	0	0	0	0	0	0	0	0	0	0	0	0	0	0	0	0	0
CK.1.4	käppala	0	0	0	0	0	0	0	0	0	0	0	0	0	0	0	0	0	0	0	0	0	0	0	0	0	0	0	0	0	0	0	0	0	0	0	0	0	0	0	0	0	0	0	0	0	0	0	0
CK.2.1	käppala	0	0	0	0	0	0	0	0	0	0	0	0	0	0	0	0	0	0	0	0	0	0	0	0	0	0	0	0	0	0	0	0	0	0	0	0	0	0	0	0	0	0	0	0	0	0	0	0
CK.3	käppala	0	0	0	0	0	0	0	0	0	0	0	0	0	0	0	0	0	0	0	0	0	0	0	0	0	0	0	0	0	0	0	0	0	0	0	0	0	0	0	0	0	0	0	0	0	0	0	0
CL.1	patient	0	0	0	0	0	0	0	0	0	0	0	0	0	0	0	0	0	0	0	0	0	0	0	0	0	0	0	0	0	0	0	0	0	0	0	0	0	0	0	0	0	0	0	0	0	0	0	0
CL.1.3	city	0	0	0	0	0	0	0	0	0	0	0	0	0	0	0	0	0	0	0	0	0	0	0	0	0	0	0	0	0	0	0	0	0	0	0	0	0	0	0	0	0	0	0	0	0	0	0	0
CN.2	city	0	0	0	0	0	0	0	0	0	0	0	0	0	0	0	0	0	0	0	0	0	0	0	0	0	0	0	0	0	0	0	0	0	0	0	0	0	0.00118334	0.00135131	0	0	0	0	0	0	0	0	0
CP.1.3	patient	0	0	0	0	0	0	0	0	0	0	0	0	0	0	0	0	0	0	0	0	0	0	0	0	0	0	0	0	0	0	0	0	0	0	0	0	0	0	0	0	0	0	0	0	0	0	0	0
CP.4	patient	0	0	0	0	0	0	0	0	0	0	0	0	0	0	0	0	0	0	0	0	0	0	0	0	0	0	0	0	0	0	0	0	0	0	0	0	0	0	0.00193018	0	0	0	0	0	0	0	0	0
CP.8	käppala	0	0	0	0	0	0	0	0	0	0	0	0	0	0	0	0	0	0	0	0	0	0	0	0	0	0	0	0	0	0	0	0	0	0	0	0	0	0	0	0	0	0	0	0	0	0	0	0
CQ.1	patient	0	0	0	0	0	0	0	0	0	0	0	0	0	0	0	0	0	0	0	0	0	0	0	0	0	0	0	0	0	0	0	0	0	0	0	0	0	0	0	0	0	0	0	0	0	0	0	0
CQ.1.1	måby	0	0	0	0	0	0	0	0	0	0	0	0	0	0	0	0	0	0	0	0	0	0	0	0	0	0	0	0	0	0	0	0	0	0	0	0	0	0	0	0	0	0	0	0	0	0	0	0
CR.1.1	patient	0	0	0	0	0	0	0	0	0	0	0	0	0	0	0	0	0	0	0	0	0	0	0	0	0	0	0	0	0	0	0	0	0	0	0	0	0	0.0073892	0	0	0	0	0	0	0	0	0	0
CT.1	patient	0	0	0	0	0	0	0	0	0	0	0	0	0	0	0	0	0	0	0	0	0	0	0	0	0	0	0	0	0	0	0	0	0	0	0	0	0	0.00196707	0	0	0	0	0	0	0	0	0	0
CU.1	patient	0	0	0	0	0	0	0	0	0	0	0	0	0	0	0	0.00106987	0	0	0	0	0	0	0	0	0	0	0	0	0	0	0	0	0	0	0	0	0	0	0	0	0	0	0	0	0	0	0	0
CV.2	måby	0	0	0	0	0	0	0	0	0	0	0	0	0	0	0	0	0	0	0	0	0	0	0	0	0	0	0	0	0	0	0	0	0	0	0	0	0	0	0	0	0	0	0	0	0	0	0	0
CW.1	city	0	0	0	0	0	0	0	0	0	0	0	0	0	0	0	0	0	0	0	0	0	0	0	0	0	0	0	0	0	0	0	0	0	0	0	0	0.0113734	0	0	0	0	0	0	0.00433921	0.00439445	0	0	0
CZ.1	patient	0	0	0	0	0	0	0	0	0	0	0	0	0	0	0	0	0	0	0	0	0	0	0	0	0	0	0	0	0	0	0	0	0	0	0	0	0	0	0	0	0	0	0	0	0	0	0	0
CZ.2	käppala	0	0	0	0	0	0	0	0	0	0	0	0	0	0	0	0	0	0	0	0	0	0	0	0	0	0	0	0	0	0	0	0	0	0	0	0	0	0	0	0	0	0	0	0	0	0	0	0
DB.1	patient	0	0	0	0	0	0	0	0	0	0	0	0	0	0	0	0	0	0	0.0236907	0	0	0	0	0	0	0	0	0	0	0	0	0	0	0	0	0	0	0	0.00142518	0	0.0174037	0	0	0	0	0	0	0
DE.1	måby	0	0	0	0	0	0	0	0	0	0	0	0	0	0	0	0	0	0	0	0	0	0	0	0	0	0	0	0	0	0	0	0	0	0	0	0	0	0	0	0	0	0	0	0	0	0	0	0
DF.1	käppala	0	0	0	0	0	0	0	0	0	0	0	0	0	0	0	0	0	0	0	0	0	0	0	0	0	0	0	0	0	0	0	0	0	0	0	0	0	0	0	0	0	0	0	0	0	0	0	0
DG.1	käppala	0	0	0	0	0	0	0	0	0	0	0	0	0	0	0	0	0	0	0	0	0	0	0	0	0	0	0	0	0	0	0	0	0	0	0	0	0	0	0	0	0	0	0	0	0	0	0	0
DJ.1	käppala	0	0	0	0	0	0	0	0	0	0	0	0	0	0	0	0	0	0	0	0	0	0	0	0	0	0	0	0	0	0	0	0	0	0	0	0	0	0	0	0	0	0	0	0	0	0	0	0
DJ.1.1	patient	0	0	0	0	0	0	0	0	0	0	0	0	0	0	0	0	0	0	0	0	0	0	0	0	0	0	0	0	0	0	0	0	0	0	0	0	0	0	0.0132919	0	0	0	0	0	0.00521546	0	0	0
DJ.1.1.1	city	0	0	0	0	0	0	0	0	0	0	0	0	0	0	0	0	0	0.0371176	0	0	0	0	0	0	0	0	0	0	0	0	0	0	0	0	0	0	0	0	0	0	0	0	0	0	0.00383906	0	0	0
DJ.1.3	patient	0	0	0	0	0	0	0	0	0	0	0	0	0	0	0	0	0	0	0	0	0	0	0	0	0	0	0	0	0	0	0	0	0	0	0	0	0.00104345	0	0	0	0	0	0	0	0	0	0	0
DK.1	patient	0	0	0	0	0	0	0	0	0	0	0	0	0	0	0	0	0	0	0	0	0	0	0	0	0	0	0	0	0	0	0	0	0	0	0	0	0	0	0.00134738	0	0	0	0	0	0	0	0	0
DM.1	patient	0	0	0	0	0	0	0	0	0	0	0	0	0	0	0	0	0	0	0	0.00107527	0	0	0	0	0	0.00106035	0	0	0	0	0	0	0	0	0	0	0	0	0	0	0	0	0	0	0	0	0	0
DN.1	måby	0	0	0	0	0.0114202	0	0	0	0	0	0	0	0	0	0	0	0	0	0	0	0	0	0	0	0	0	0	0	0	0	0	0	0	0	0	0	0	0	0	0	0	0	0	0	0	0	0	0
DN.3	käppala	0	0	0	0	0.00184502	0	0	0	0	0	0	0	0	0	0	0	0	0	0	0	0	0	0	0	0	0	0	0	0	0	0	0	0	0	0	0	0	0	0	0	0	0	0	0	0	0	0	0
DN.3.1	city	0	0	0	0	0	0	0	0	0	0	0	0	0	0	0	0	0	0	0	0	0	0	0	0	0	0	0	0	0	0	0	0	0	0	0	0	0	0	0	0	0	0	0	0	0	0	0	0
DQ.1	patient	0	0	0	0	0	0	0	0	0	0	0	0	0	0	0	0	0	0	0	0	0	0	0	0	0	0	0	0	0	0	0	0	0	0	0	0	0	0	0	0	0	0	0	0	0	0	0	0
DR.1	käppala	0	0	0	0	0	0	0	0	0	0	0	0	0	0	0	0	0	0	0	0	0	0	0	0	0	0	0	0	0	0	0	0	0	0	0	0	0	0	0	0	0	0	0	0	0	0	0	0
DS.1	city	0	0	0	0	0	0	0	0	0	0	0	0	0	0	0	0	0	0	0	0	0	0	0	0	0	0	0	0	0	0	0	0	0	0	0	0	0.00175835	0.00712921	0.00691972	0	0	0	0	0.00107352	0	0	0	0
DS.2	käppala	0	0	0	0	0	0	0	0	0	0	0	0	0	0	0	0	0	0	0	0	0	0	0	0	0	0	0	0	0	0	0	0	0	0	0	0	0	0	0	0	0	0	0	0	0	0	0	0
DS.3	city	0	0	0	0	0	0	0	0	0	0	0	0	0	0	0	0	0	0	0	0	0	0	0	0	0	0	0	0	0	0	0	0	0	0	0	0	0.0157363	0.0105044	0	0	0	0	0	0	0	0	0	0
DT.1	käppala	0	0	0	0	0	0	0	0	0	0	0	0	0	0	0	0	0	0	0	0	0	0	0	0	0	0	0	0	0	0	0	0	0	0	0	0	0	0	0	0	0	0	0	0	0	0	0	0
DT.2	patient	0	0	0	0	0	0	0	0	0	0	0	0	0	0	0	0	0	0	0	0	0	0	0	0	0	0	0	0	0	0	0	0	0	0	0	0	0	0	0	0	0	0	0	0	0	0	0	0
DT.3	patient	0	0	0	0	0	0	0	0	0	0	0	0	0	0	0	0	0	0.00194067	0	0	0	0	0	0	0	0	0	0	0	0	0	0	0	0	0	0	0	0	0	0	0	0	0	0	0	0	0	0
DU.1	käppala	0	0	0	0	0	0	0	0	0	0	0	0	0	0	0	0	0	0	0	0	0	0	0.00160901	0.00122978	0	0	0	0	0	0	0	0	0	0	0	0	0	0	0.00679296	0	0	0	0	0	0	0	0	0
DV.1	city	0	0	0.00159383	0	0	0	0	0	0	0	0	0	0	0	0	0.0472211	0.003125	0	0	0.0159574	0	0.0397954	0.0173922	0.0015661	0.0743026	0	0.00412537	0	0.0899183	0	0	0	0	0	0	0	0.0776834	0.07456	0	0.0348513	0.00483602	0.00218034	0	0.0314097	0	0.00944214	0.00943531	0
DV.1.1	city	0	0	0	0	0	0	0.00664452	0	0	0	0	0	0	0	0	0	0	0	0	0	0.00197585	0	0	0.00293542	0	0.0147013	0	0	0	0.00202318	0.00231641	0	0	0	0	0	0	0	0.00594155	0	0	0	0	0.00568576	0.00676628	0.00170145	0.00554645	0.00194072
DV.2	city	0	0	0	0	0	0	0	0	0	0	0	0	0	0	0	0	0	0	0	0	0	0	0.00101977	0	0	0	0	0	0	0	0	0	0	0	0	0	0	0	0	0	0	0	0	0	0	0	0	0
DV.3	city	0	0	0	0	0	0	0	0	0	0	0	0	0	0	0	0	0	0	0	0	0	0	0	0	0	0	0	0	0	0	0	0	0	0	0	0	0	0	0	0	0.0058408	0	0	0	0	0	0	0
DV.3.1	käppala	0	0	0	0	0	0	0	0	0	0	0	0	0	0	0	0	0	0	0	0.00492876	0	0	0	0	0	0	0	0	0	0	0	0	0	0	0	0	0	0	0	0	0.0185271	0	0	0	0	0	0	0
DV.4	city	0	0	0.00142258	0	0	0	0.0017623	0	0	0	0	0	0	0	0	0.0125023	0	0	0	0.00146139	0.0056063	0	0.0027017	0.0043632	0.00210222	0.0342438	0.00172301	0.00109163	0	0.00112861	0	0	0	0	0	0	0	0.00108961	0.00112826	0.0023246	0	0	0	0.00117656	0.00125205	0	0.00556672	0.00151388
DV.5	city	0	0	0.0333915	0	0	0.0184205	0.00901211	0	0	0	0	0	0	0	0	0	0.0149245	0	0.00694951	0	0.00701302	0	0	0.00951441	0.00212488	0	0	0.0022576	0	0	0	0	0	0.00366605	0.00593253	0	0	0	0	0	0	0	0	0	0.0192127	0	0	0.0068502
DV.6	käppala	0	0	0	0	0	0	0	0	0	0	0	0	0	0	0	0	0	0	0	0.0134203	0	0	0.00736856	0.0142893	0	0.00137039	0	0.0283059	0.00749313	0	0	0	0	0	0	0	0.0250584	0	0.0160107	0	0	0	0	0	0.00548574	0.0251054	0	0.0300913
DV.6.1	city	0	0	0.00264304	0	0	0	0	0	0	0	0	0	0	0	0	0	0.0588231	0	0	0	0	0	0	0	0	0	0	0	0	0	0	0	0	0	0	0	0	0	0	0	0	0	0	0	0	0	0	0.0047193
DV.6.2	city	0	0	0	0	0	0	0	0	0	0	0	0	0	0	0	0	0	0	0	0	0	0	0	0	0	0	0	0	0	0	0	0	0	0	0	0	0	0	0	0	0	0	0	0	0	0	0	0
DV.7	käppala	0	0	0	0	0	0	0.00617957	0	0	0	0	0	0	0	0	0	0	0	0	0	0.0268967	0	0	0.00724048	0.00862762	0.0155167	0	0	0	0	0	0	0	0	0	0	0	0	0	0	0	0	0	0	0	0	0.00446205	0
DV.8	city	0	0	0.0142648	0	0	0.0158316	0.00490713	0	0	0	0	0	0	0	0	0	0.00537674	0.0533072	0.0172803	0	0	0	0	0	0	0.0185804	0	0	0.00220497	0.00237969	0.00325956	0.0156035	0	0.0182015	0	0	0	0	0.0165175	0.011548	0.00764726	0.0365606	0	0.00422416	0	0.00439943	0.00565489	0
DW.1	patient	0	0	0	0	0	0	0	0	0	0	0	0	0	0	0	0	0	0	0	0	0.00130514	0	0	0	0	0	0	0	0	0	0	0	0	0	0	0	0	0	0	0	0	0	0	0	0	0	0	0
EA.1	käppala	0	0	0	0	0	0	0	0	0	0	0	0	0	0	0	0	0	0	0	0	0	0	0	0	0	0	0	0	0	0	0	0	0	0	0	0	0	0.00917458	0	0	0	0	0	0	0	0	0	0
EA.2	patient	0	0	0	0	0	0	0	0	0	0	0	0	0	0	0	0	0	0	0	0	0	0	0	0	0	0	0	0	0	0	0	0	0	0	0	0	0	0	0	0	0	0	0	0	0	0	0	0
ED.2	city	0	0	0	0	0	0	0	0	0	0	0	0	0	0	0	0	0	0	0	0	0	0	0	0	0	0	0	0	0	0	0	0	0	0	0	0	0	0	0	0	0	0	0	0	0	0	0	0
ED.3	käppala	0	0	0	0	0	0	0	0	0	0	0	0	0	0	0	0	0	0	0	0	0	0	0	0	0	0	0	0	0	0	0	0	0	0	0	0	0	0	0	0	0	0	0	0	0	0	0	0
EE.1	patient	0	0	0	0	0	0	0	0	0	0	0	0	0	0	0	0	0	0	0.0013579	0	0	0	0	0	0	0	0	0	0	0	0	0	0	0	0	0	0	0	0	0	0	0	0	0	0	0	0	0
EE.2	city	0	0	0	0	0	0	0	0	0	0	0	0	0	0	0	0	0	0	0	0	0	0	0	0	0	0	0	0	0	0	0	0	0	0	0	0	0	0	0	0	0	0	0	0	0	0	0	0
EE.3	patient	0	0	0	0	0	0	0	0	0	0	0	0	0	0	0	0	0	0	0	0	0	0	0	0	0	0	0	0	0	0	0	0	0	0	0	0	0	0	0.00267056	0	0	0	0	0	0	0	0	0
EE.5	måby	0	0	0	0	0	0	0	0	0	0	0	0	0	0	0	0	0	0	0	0	0	0	0	0	0	0	0	0	0	0	0	0	0	0	0	0	0	0	0	0	0	0	0	0	0	0	0	0
EF.1	käppala	0	0	0	0.0521572	0	0	0	0	0	0	0	0	0	0	0	0	0	0	0	0	0	0	0	0.00231749	0	0	0	0	0	0.0109636	0	0	0	0	0	0	0	0.00993099	0	0	0	0	0	0	0	0	0	0
EF.1.1	käppala	0	0	0	0	0	0	0	0	0	0	0	0	0	0	0	0	0	0	0	0	0	0	0	0.00103824	0	0	0	0	0	0.0157064	0	0	0	0	0	0	0	0	0	0	0	0	0	0	0	0	0	0
EF.1.2	city	0	0	0	0	0	0	0	0	0	0	0	0	0	0	0	0	0	0	0	0	0	0	0	0	0	0	0	0	0	0	0	0	0	0	0	0	0	0	0	0	0	0	0	0	0	0	0	0
EF.1.3	patient	0	0	0	0	0	0	0	0	0	0	0	0	0	0	0	0	0	0	0	0	0	0	0	0	0	0	0	0	0	0	0	0	0	0	0	0	0	0	0	0	0	0	0	0	0	0	0	0
EF.2	käppala	0	0	0	0	0	0	0	0	0	0	0	0	0	0	0	0	0	0	0	0	0	0	0.00366408	0	0.00181533	0	0	0.00348493	0	0	0	0	0	0	0	0	0	0	0	0	0	0	0	0	0	0	0	0
EG.1	city	0	0	0	0	0	0.0155808	0.0405699	0	0	0	0	0	0	0	0	0	0	0	0.00267395	0.00599189	0	0	0	0.0301002	0	0.0322894	0.00961954	0	0.0187457	0	0	0.0470037	0	0	0	0	0	0	0	0.00406995	0.00415009	0	0	0.00208933	0	0	0.016344	0.00364754
EG.1.1	city	0	0	0	0	0	0.00802872	0	0	0	0	0	0	0	0	0	0	0	0	0	0	0	0	0	0	0	0	0	0	0	0	0	0	0	0	0	0	0	0	0	0	0	0	0	0	0	0	0	0
EG.1.2	käppala	0	0	0	0	0	0	0	0	0	0	0	0	0	0	0	0	0	0	0	0	0	0.0104665	0	0	0	0	0	0	0	0	0	0	0	0	0.00598794	0	0	0	0	0	0	0	0	0	0	0	0	0
EG.1.3	käppala	0	0	0	0	0	0	0	0	0	0	0	0	0.00348421	0	0	0	0	0	0	0	0	0	0.00250993	0.00445793	0	0	0	0	0.0162546	0.0180441	0	0	0	0.00495954	0	0	0	0	0	0	0	0	0	0	0.0113493	0.0204147	0	0
EG.1.4	city	0	0	0	0	0	0	0	0	0	0	0	0	0	0	0	0	0	0	0	0	0	0	0	0	0	0	0	0	0	0	0	0	0	0	0	0	0	0	0	0	0	0	0	0	0	0	0	0.00901674
EG.1.5	city	0	0	0	0	0	0	0.00962189	0	0	0	0	0	0	0	0	0	0	0	0	0	0	0	0.0148483	0	0	0	0	0	0	0	0.0254482	0.0151749	0	0	0.00402448	0	0	0	0	0	0	0	0	0	0	0	0	0
EG.1.6	käppala	0	0	0	0	0	0	0	0	0	0	0	0	0	0	0	0	0	0	0	0	0	0	0.0297822	0.064462	0	0	0	0	0	0	0	0	0	0	0	0	0	0	0.00272138	0.00303825	0	0	0	0	0	0	0	0
EG.1.7	city	0	0	0	0	0	0	0	0	0	0	0	0	0	0	0	0	0	0	0	0	0	0	0	0	0	0	0	0	0	0	0	0	0	0	0	0	0	0	0	0	0	0	0	0	0	0	0	0
EG.10	city	0	0	0	0	0	0	0	0	0	0	0	0	0	0	0	0	0	0	0	0	0	0	0.0011998	0	0	0	0	0	0	0	0	0	0	0	0	0	0	0	0	0	0	0	0	0	0.00132176	0	0	0
EG.10.1	patient	0	0	0	0	0	0	0	0	0	0	0	0	0	0	0	0	0	0	0	0	0	0	0	0	0	0	0	0	0	0	0	0	0	0	0.00109979	0	0	0	0	0	0	0	0	0	0	0	0	0
EG.11	city	0	0	0	0	0	0	0	0	0	0	0	0	0	0	0	0	0	0	0	0	0	0	0	0	0	0	0	0	0	0	0	0	0	0	0	0	0	0	0	0	0	0	0	0	0	0	0	0
EG.12	patient	0	0	0	0	0	0	0	0	0	0	0	0	0	0	0	0	0	0	0	0	0	0	0	0	0	0	0	0	0	0	0	0	0	0	0	0	0	0	0	0	0	0	0	0	0	0	0	0
EG.13	city	0	0	0	0	0	0	0	0	0	0	0	0	0	0	0	0	0	0	0	0	0	0	0	0	0	0	0	0	0	0	0	0	0	0	0	0	0	0	0	0	0	0	0	0.0217047	0	0	0	0.0112716
EG.14	city	0	0	0	0	0	0	0	0	0	0	0	0	0	0	0	0	0	0	0	0	0	0	0	0	0	0	0	0	0	0	0	0	0	0	0	0	0	0	0	0	0	0	0	0	0.0052119	0	0	0
EG.2	måby	0	0	0	0	0	0	0	0	0	0	0	0	0	0	0	0	0	0	0	0	0	0	0	0	0	0	0	0	0	0	0.00332376	0	0	0	0	0	0	0	0	0	0	0	0	0	0	0	0	0
EG.2.1	patient	0	0	0	0	0	0	0	0	0	0	0	0	0	0	0	0	0	0	0	0	0	0	0	0	0	0	0	0	0	0	0	0	0	0	0.00174532	0	0	0	0	0	0	0	0	0	0	0	0	0
EG.2.2	city	0	0	0	0	0	0	0	0	0	0	0	0	0	0	0	0	0	0	0	0	0	0	0	0	0	0	0	0	0	0	0	0	0	0	0	0	0	0	0	0	0	0	0	0	0	0	0	0
EG.2.3	city	0	0	0	0	0	0	0	0	0	0	0	0	0	0	0	0	0	0	0	0	0	0	0	0	0	0	0	0	0	0	0	0	0	0	0	0	0	0	0	0	0	0	0	0	0	0	0.0073673	0
EG.2.4	patient	0	0	0	0	0	0	0	0	0	0	0	0	0	0	0	0	0	0	0	0	0	0	0	0	0	0	0	0	0	0	0	0	0	0	0	0	0	0	0	0	0	0	0	0	0	0	0	0
EG.3	city	0	0	0	0	0	0	0	0	0	0	0	0	0	0	0	0	0	0	0	0	0	0.00493299	0.00446997	0	0	0	0	0	0	0	0	0	0	0	0	0.0289438	0	0	0	0	0.0065196	0.02703	0	0	0	0	0	0
EG.4	käppala	0	0	0	0	0	0	0.0328013	0	0	0	0	0	0	0	0	0	0	0	0	0.00200209	0.0370388	0	0.0018495	0	0.0516155	0	0	0	0	0.0310862	0.0253806	0	0	0.0465981	0	0	0	0	0	0.0588525	0.0221199	0.0770677	0	0	0	0	0.00666767	0.00164496
EG.4.1	käppala	0	0	0	0	0	0	0	0	0	0	0	0	0	0	0	0	0	0	0	0	0.00100036	0	0	0	0	0	0	0	0	0	0	0	0	0	0	0	0	0	0	0	0	0	0	0	0	0	0	0
EG.4.2	city	0	0	0	0	0	0	0	0	0	0	0	0	0	0	0	0	0	0	0	0	0	0	0	0	0.00117671	0	0	0	0	0	0	0	0	0	0	0	0	0	0	0	0	0	0	0	0	0	0	0
EG.4.3	city	0	0	0	0	0	0	0	0	0	0	0	0	0	0	0	0	0	0	0	0	0	0	0	0.00102519	0	0	0	0	0	0	0.0165124	0	0	0	0	0	0	0	0	0	0	0	0	0.0107749	0	0	0	0
EG.4.5	käppala	0	0	0	0	0	0	0	0	0	0	0	0	0	0	0	0	0	0	0	0	0	0	0	0	0	0	0	0	0	0	0.00301796	0	0	0	0	0	0	0	0	0	0	0	0	0	0	0	0	0
EG.5	käppala	0	0	0	0	0	0	0	0	0	0	0	0	0	0	0	0	0	0	0	0	0	0	0	0	0	0	0	0	0	0	0	0	0	0	0	0	0	0	0	0	0	0	0	0	0	0	0	0
EG.5.1.1	patient	0	0	0	0	0	0	0	0	0	0	0	0	0	0	0	0	0	0	0	0	0	0	0	0	0	0	0	0	0	0	0	0	0	0	0	0	0	0	0	0	0	0	0	0	0	0	0	0
EG.5.1.4	måby	0	0	0	0	0	0	0	0	0	0	0	0	0	0	0	0	0	0	0	0	0	0	0	0	0	0	0	0	0	0	0	0	0	0	0	0	0	0	0	0	0	0	0	0	0	0	0	0
EG.5.2.4	city	0	0	0	0	0	0	0	0	0	0	0	0	0	0	0	0	0	0	0	0	0	0	0	0	0	0	0	0	0	0	0	0	0	0	0	0	0	0	0	0	0	0	0	0	0	0	0	0
EG.6	city	0	0	0	0	0	0	0	0	0	0	0	0	0	0	0	0	0	0	0	0	0	0	0	0	0	0	0	0	0	0	0	0	0	0	0	0	0	0	0	0	0	0	0	0	0	0	0	0
EG.6.1	patient	0	0	0	0	0	0	0	0	0	0	0	0	0	0	0	0	0	0	0	0	0	0	0	0	0	0	0	0	0	0	0	0	0.00115944	0	0	0	0	0	0	0	0	0	0	0	0	0	0	0
EG.6.1.2	käppala	0	0	0	0	0	0	0	0	0	0	0	0	0	0	0	0	0	0	0	0	0	0	0	0	0	0	0	0	0	0	0	0	0	0	0	0	0	0	0	0	0	0	0	0	0	0	0	0
EG.7	käppala	0	0	0	0	0	0	0	0	0	0	0	0	0	0	0	0	0	0	0	0.00104504	0	0	0	0.00153903	0	0	0	0	0	0	0.00143482	0	0	0	0	0	0	0	0	0	0.00113886	0	0	0	0	0	0	0
EG.8	käppala	0	0	0	0	0	0	0	0	0	0	0	0	0	0	0	0	0	0	0	0	0	0.015453	0	0	0	0	0	0	0.00297653	0	0	0	0	0	0	0	0	0.00372559	0	0	0	0	0	0	0	0.00502739	0.00586907	0.00498375
EH.1	käppala	0	0	0	0	0	0	0	0	0	0	0	0	0	0	0	0	0	0	0	0	0	0	0	0	0	0	0	0	0	0	0	0	0	0	0	0	0	0	0	0	0	0	0	0	0	0	0	0
EJ.1	käppala	0	0	0	0	0	0	0	0	0	0	0	0	0	0	0	0	0	0	0	0	0	0	0	0	0	0	0	0	0	0	0	0	0	0	0	0	0	0	0	0	0	0	0	0	0	0	0	0
EK.1	patient	0	0	0	0	0	0	0	0	0	0	0	0	0	0	0	0	0	0	0	0	0	0	0	0	0	0	0	0	0	0	0	0	0	0	0	0	0	0	0	0	0	0	0	0	0	0	0	0
EK.2	käppala	0	0	0.00113348	0	0	0	0	0	0	0	0	0	0	0	0	0	0	0	0	0	0	0	0	0	0	0	0	0.00282656	0	0.00118828	0	0	0	0	0	0	0	0	0	0	0	0	0	0	0	0	0	0
EK.3	käppala	0	0	0	0	0	0	0	0	0	0	0	0	0	0	0	0	0	0	0	0	0.00178369	0	0	0	0	0	0	0	0	0	0	0	0	0	0.00209052	0	0	0	0	0	0	0	0	0	0.0012156	0	0	0
EK.4	käppala	0	0	0	0	0	0	0	0	0	0	0	0	0	0	0	0	0	0	0	0.0123421	0	0	0	0.00240925	0	0	0	0	0	0	0	0	0	0	0.0118577	0	0	0	0	0	0	0	0	0	0	0	0	0
EL.1	käppala	0	0	0	0	0	0	0.0239596	0	0	0	0	0	0	0	0	0	0	0	0	0	0	0.0247919	0.00988448	0.0172828	0.00832773	0.00606042	0	0.047731	0.0429844	0	0.00773061	0	0.03357	0	0	0	0	0	0	0.0203507	0	0	0	0	0	0	0.00113725	0
EM.1	patient	0	0	0	0	0	0	0	0	0	0	0	0	0	0	0	0	0	0	0	0	0.00271324	0	0	0	0	0	0	0	0	0	0	0	0	0	0	0	0	0	0	0	0	0	0	0	0	0	0	0
EN.1	käppala	0	0	0	0	0	0	0	0	0	0	0	0	0	0	0	0	0	0	0	0	0	0	0	0	0	0	0	0	0	0	0	0	0	0	0	0	0	0	0	0	0	0	0	0	0	0	0	0
ER.1.1	city	0	0	0	0	0	0	0	0	0	0	0	0	0	0	0	0	0	0	0	0	0	0	0	0	0	0	0	0	0	0	0	0	0	0	0	0	0	0	0	0	0	0	0	0	0	0	0	0
ES.1	patient	0	0	0	0	0	0	0	0	0	0	0	0	0	0	0	0	0	0	0	0	0	0	0	0	0	0	0	0	0	0	0	0	0	0	0	0	0	0	0	0	0	0	0	0	0	0	0	0
ET.1	city	0	0	0	0	0	0	0.00171086	0	0	0	0	0	0	0	0	0	0	0	0	0	0	0	0.0187054	0	0	0	0	0	0	0	0	0	0	0	0	0	0	0	0	0	0	0	0	0	0.0528264	0	0	0
EU.1	city	0	0	0	0	0	0	0	0	0	0	0	0	0	0	0	0	0	0	0	0	0	0	0	0	0	0	0.00710431	0.0499829	0.00634264	0.013281	0	0	0	0	0	0.0329004	0	0	0	0	0	0	0	0.00372688	0	0	0.0185888	0
EU.1.1	patient	0	0	0	0	0	0	0	0	0	0	0	0	0	0	0	0	0	0	0	0	0	0	0	0	0	0	0	0	0	0.00495591	0	0	0.0154894	0.00173479	0.00126054	0	0	0	0	0	0	0	0	0	0	0	0	0
EU.1.1.1	city	0	0	0	0	0	0	0.0087168	0	0	0	0	0	0	0	0	0	0	0	0	0	0	0	0.00271272	0	0	0	0	0.00685735	0	0	0	0	0.00216201	0	0	0	0	0	0	0	0	0	0	0.00132202	0	0	0.0080473	0.00298818
EU.1.1.2	city	0	0	0	0	0	0	0.0116203	0	0	0	0	0	0	0	0	0	0	0	0	0	0	0.00905394	0.00188103	0.0126464	0	0	0.0217638	0.0214176	0.0141419	0.0072575	0.00723982	0	0	0	0.00122332	0	0	0	0	0	0	0	0	0.0275581	0.0189856	0.0142978	0.00170137	0
EU.1.1.3	käppala	0	0	0	0	0	0	0	0	0	0	0	0	0	0	0	0	0	0	0	0	0	0	0	0	0	0	0	0	0	0	0	0.00199253	0.0340034	0	0	0	0	0	0	0	0	0	0	0	0	0	0	0
EW.2	käppala	0	0	0	0	0	0	0	0	0	0	0	0	0	0	0	0	0	0	0	0	0	0	0	0	0	0	0	0	0	0	0	0	0	0	0	0	0	0.0255116	0	0	0	0.0038783	0	0	0	0	0	0
EW.3	city	0	0	0	0	0	0	0	0	0	0	0	0	0	0	0	0	0	0	0	0	0	0	0	0	0	0	0	0	0	0	0	0	0	0	0	0	0	0	0	0	0	0	0	0	0	0	0	0
EY.1	patient	0	0	0	0	0	0	0	0	0	0	0	0	0	0	0	0	0	0	0	0	0	0	0	0	0	0	0	0	0	0.00128593	0	0	0	0	0	0	0	0	0	0	0	0	0	0	0	0	0	0
EZ.1	käppala	0	0	0	0	0	0	0	0	0	0	0	0	0	0	0	0	0	0	0	0	0	0	0	0	0	0	0	0	0	0	0	0	0	0	0	0	0	0	0	0	0	0	0	0	0	0	0	0
FA.2	city	0	0	0	0	0	0	0	0	0	0	0	0	0	0	0	0	0	0	0	0	0	0	0	0	0	0	0	0	0	0	0	0	0	0	0	0	0	0	0	0	0	0	0	0	0	0	0	0
FB.1	patient	0	0	0	0	0	0	0	0	0	0	0	0	0	0	0	0	0	0	0	0	0	0	0	0	0	0	0	0	0	0	0	0	0	0	0	0	0	0	0	0	0	0	0	0	0	0	0	0
FD.1	käppala	0	0	0	0	0	0	0	0	0	0	0	0	0	0	0	0	0	0	0	0	0	0	0	0.00254617	0	0	0	0	0	0	0	0	0	0.00253042	0	0	0	0	0	0	0	0	0	0	0	0	0	0
FD.1.1	city	0	0	0	0	0	0	0	0	0	0	0	0	0	0	0	0	0	0	0	0	0	0	0	0	0	0	0	0	0	0	0	0	0	0	0	0	0	0	0	0	0	0	0	0	0	0	0	0
FD.2	patient	0	0	0	0	0	0	0	0	0	0	0	0	0	0	0	0	0	0	0	0	0	0	0	0	0	0	0	0	0	0	0	0	0	0	0	0	0	0	0	0	0	0	0	0	0	0	0	0
FD.2.1	aircraft	0	0	0	0	0	0	0	0	0	0.00537634	0	0	0	0	0	0	0	0	0	0	0	0	0	0	0	0	0	0	0	0	0	0	0	0.00232941	0	0	0	0	0	0	0	0	0	0	0	0	0	0
FD.4	käppala	0	0	0	0	0	0	0.00378497	0	0	0	0	0	0	0	0	0	0	0	0	0	0	0	0	0	0	0	0	0	0	0	0	0	0	0.00492686	0	0	0	0	0	0	0	0	0	0	0	0.00665975	0.00537579	0.00112356
FD.4.1	city	0	0	0	0	0	0	0	0	0	0	0	0	0	0	0	0	0	0	0	0	0	0	0.00193715	0.00423472	0	0	0	0	0	0	0	0	0	0	0	0	0	0	0	0	0	0	0	0	0	0	0	0
FD.5.1	patient	0	0	0	0	0	0	0	0	0	0	0	0	0	0	0	0	0	0	0	0	0	0	0	0	0	0	0	0	0	0	0	0	0	0	0	0	0	0	0	0	0	0	0	0	0	0	0	0
FE.1	käppala	0	0	0	0	0	0	0	0	0	0	0	0	0	0	0	0	0	0	0	0	0	0	0	0	0	0	0	0	0	0	0	0	0	0	0.0132522	0	0	0	0	0	0	0	0	0	0	0	0	0
FE.1.1	patient	0	0	0	0	0	0	0	0	0	0	0	0	0	0	0	0	0	0	0	0	0	0	0	0	0	0	0	0	0	0	0	0	0	0	0	0	0	0	0	0	0	0	0	0	0	0	0	0
FE.1.1.1	patient	0	0	0	0	0	0	0	0	0	0	0	0	0	0	0	0	0	0	0	0	0	0	0	0	0	0	0	0	0	0	0	0	0	0	0	0	0	0	0	0	0	0	0	0	0	0	0	0
FE.1.1.3	city	0	0	0	0	0	0	0	0	0	0	0	0	0	0	0	0	0	0	0	0	0	0	0	0	0	0	0	0	0	0	0	0	0	0	0	0	0	0	0	0	0	0	0	0	0	0	0	0
FE.1.1.4	patient	0	0	0	0	0	0	0	0	0	0	0	0	0	0	0	0	0	0	0	0	0	0	0	0	0	0	0	0	0	0	0	0	0	0	0	0	0	0	0	0	0	0	0	0	0	0	0	0
FE.1.2	city	0	0	0	0	0	0	0	0	0	0	0	0	0	0	0	0	0	0	0	0	0	0	0	0	0	0	0	0	0	0	0	0	0	0	0	0	0	0	0	0	0	0	0	0	0	0	0	0
FG.2	city	0	0	0	0	0	0	0	0	0	0	0	0	0	0	0	0	0	0	0	0	0	0	0	0	0	0	0	0	0	0	0	0	0	0	0	0	0	0	0	0	0	0	0	0	0	0	0	0
FG.3	city	0	0	0	0	0	0	0	0	0	0	0	0	0	0	0	0	0	0	0	0	0	0	0.00686984	0	0	0	0	0	0	0	0	0	0	0	0	0	0	0	0	0	0	0	0	0	0	0	0	0
FH.1	city	0	0	0	0	0	0	0.00325864	0	0	0	0	0	0	0	0	0.0104779	0	0	0	0	0	0	0.00392864	0	0	0	0	0	0	0	0	0	0	0	0	0	0	0	0	0	0	0	0	0.0071831	0	0	0	0.00189433
FK.1	käppala	0	0	0	0	0	0	0.00113166	0	0	0	0.206897	0	0	0	0	0	0	0.012704	0	0	0	0	0	0	0	0	0	0	0	0	0	0	0	0	0	0	0	0	0	0	0	0	0	0	0	0	0	0
FK.1.2	patient	0	0	0	0	0	0	0	0	0	0	0	0	0	0	0	0	0	0	0	0	0	0	0	0	0	0	0	0	0	0	0	0	0	0	0	0	0	0	0	0	0	0	0	0	0	0	0	0
FK.1.2.1	patient	0	0	0	0	0	0	0	0	0	0	0	0	0	0	0	0	0	0	0.0146426	0	0	0	0	0	0	0	0	0	0	0	0	0	0	0	0	0	0	0	0	0	0	0	0	0	0	0	0	0
FK.1.4	city	0	0	0	0	0	0	0	0	0	0	0	0	0	0	0	0	0	0	0	0	0	0	0	0	0	0	0	0	0	0	0	0	0	0	0	0	0	0	0	0	0	0	0	0	0	0	0	0
FL.1	city	0	0	0	0	0	0.00394185	0	0	0	0	0	0	0	0	0	0	0	0	0	0	0	0	0	0	0	0	0	0	0	0.00350162	0	0	0	0	0	0	0	0	0	0	0	0	0	0	0	0	0	0.00451306
FL.1-like	käppala	0	0	0	0	0	0	0	0	0	0	0	0	0	0	0	0	0	0	0	0	0	0	0	0	0	0	0	0	0	0	0	0	0	0	0	0	0	0	0	0	0	0	0	0	0	0	0	0
FL.1.2	käppala	0	0	0	0	0	0	0.00641851	0	0	0	0	0	0	0	0	0	0	0	0	0	0	0	0	0	0	0	0	0	0	0	0	0	0	0	0	0	0	0	0	0	0	0	0	0	0	0	0	0
FL.1.3	city	0	0	0	0	0	0	0	0	0	0	0	0	0	0	0	0	0	0	0	0	0	0	0	0	0	0	0	0	0	0	0	0	0	0	0	0	0	0	0	0	0	0	0	0	0	0	0	0
FL.1.4	aircraft	0	0	0	0	0	0	0	0	0.0351619	0	0	0	0	0	0	0	0	0	0	0	0	0	0	0	0	0	0	0	0	0	0	0	0	0	0	0	0	0	0	0	0	0	0	0	0	0	0	0
FL.1.5	city	0	0	0	0	0	0	0	0	0	0	0	0	0	0	0	0	0	0	0	0	0	0	0	0	0	0	0	0	0.00771676	0	0	0	0	0	0	0	0	0.00109017	0	0	0	0	0	0	0.00145444	0	0	0
FL.1.5.2	patient	0	0	0	0	0	0	0	0	0	0	0	0	0	0	0	0	0	0	0	0	0	0	0	0	0	0	0	0	0	0	0	0	0	0	0	0	0	0	0	0	0	0	0	0	0	0	0	0
FL.1.6	käppala	0	0	0	0	0	0	0	0	0	0	0	0	0	0	0	0	0	0	0	0	0	0	0	0	0	0	0	0	0	0	0	0	0	0	0	0	0	0	0	0	0	0	0	0	0	0	0	0
FL.10	city	0	0	0	0	0	0	0.0266129	0	0	0	0	0	0	0	0	0	0	0	0	0	0	0.0620086	0	0	0	0.00920155	0.00713982	0	0.00687503	0	0.0164738	0	0.0772284	0	0	0	0	0	0.00300471	0	0	0	0	0	0	0	0.00712645	0
FL.10.1	måby	0	0	0	0	0	0	0	0	0	0	0	0	0	0	0	0	0	0	0	0	0	0	0	0	0	0	0	0	0	0	0	0	0	0	0	0	0	0	0	0	0	0	0	0	0	0	0	0
FL.10.3	city	0	0	0	0	0	0	0.00111002	0	0	0	0.0113314	0	0	0	0	0	0	0	0	0	0	0	0.00102628	0	0	0.00116467	0	0	0	0	0	0	0	0	0	0	0	0	0.00185241	0	0	0	0	0	0	0	0	0
FL.11	city	0	0	0	0	0	0	0.003796	0	0	0	0	0	0	0	0	0	0	0	0	0	0	0	0.00469065	0	0	0	0.00304088	0	0	0	0	0	0	0	0	0	0	0	0	0	0	0	0	0	0	0	0	0.00358979
FL.12	käppala	0	0	0	0	0.100754	0.00428928	0	0	0	0	0	0	0	0	0	0	0	0	0	0	0	0	0	0	0	0	0.00739727	0	0.0166008	0	0.00155648	0	0	0.0102626	0	0	0	0	0	0	0	0	0	0	0	0	0	0
FL.13	city	0	0	0	0	0	0.00371976	0.0172225	0	0	0	0.126825	0	0	0	0	0	0	0	0	0	0	0	0.00496901	0	0	0.0095299	0	0	0.00754623	0	0	0.028233	0	0.0371597	0	0.0458973	0	0	0	0	0	0	0	0	0	0	0.00710847	0.00946157
FL.13.1	city	0	0	0	0	0	0	0	0	0	0	0	0	0	0	0	0	0	0	0	0	0	0	0	0	0	0	0	0	0	0	0	0	0	0	0	0	0	0	0	0	0	0	0	0	0	0	0	0
FL.13.2	city	0	0	0	0	0	0	0	0	0	0	0	0	0	0	0	0	0	0	0	0	0	0	0	0	0	0	0	0	0.011034	0	0	0	0	0	0	0	0	0	0	0	0	0	0	0	0	0	0	0
FL.13.3	city	0	0	0	0	0	0	0.0013898	0	0	0	0	0	0	0	0	0	0	0	0	0	0	0	0.00149949	0	0	0	0	0	0	0	0	0	0	0	0	0.00171516	0	0	0.00222933	0	0	0	0	0	0	0	0	0
FL.13.3.1	city	0	0	0	0	0	0	0	0	0	0	0	0	0	0	0	0	0	0	0	0	0	0	0	0	0	0	0	0	0.00141609	0	0	0	0	0	0	0	0	0	0	0	0	0	0	0	0	0	0	0.00124619
FL.13.4	city	0	0	0	0	0	0	0	0	0	0	0	0	0	0	0	0	0	0	0	0	0	0	0	0	0	0	0	0	0	0	0	0	0	0	0	0	0	0	0	0	0	0	0	0	0	0	0	0
FL.13.5	patient	0	0	0	0	0	0	0	0	0	0	0	0	0	0	0	0	0	0	0	0	0	0	0	0	0	0	0	0	0	0	0	0	0	0	0	0	0	0	0	0	0	0	0	0	0	0	0	0
FL.14	city	0	0	0	0	0	0	0	0	0	0	0	0	0	0	0	0	0	0	0	0	0	0	0	0	0	0	0	0	0	0	0	0	0	0	0.00630449	0	0	0	0	0	0	0	0	0	0	0	0	0
FL.15	city	0	0	0	0	0	0	0	0	0	0	0	0	0	0	0	0	0	0	0	0	0	0	0	0	0	0	0	0	0	0	0	0	0	0	0	0	0	0	0	0	0	0	0	0	0	0	0	0
FL.15.3	käppala	0	0	0	0	0	0	0	0	0	0	0	0	0	0	0	0	0	0	0	0	0	0	0	0	0	0	0	0	0	0	0	0	0	0	0	0	0	0	0	0	0	0	0	0	0	0	0	0
FL.16	city	0	0	0	0	0	0	0	0	0	0	0	0	0	0	0	0	0	0	0	0	0	0	0	0	0	0	0	0	0	0	0	0	0	0	0	0	0	0	0	0	0	0	0	0.00112137	0.00145345	0	0	0
FL.17	city	0	0	0	0	0	0	0	0	0	0	0	0	0	0	0	0	0	0	0	0.00632236	0	0	0	0	0	0	0.0115015	0	0	0	0	0	0	0	0	0	0	0	0	0	0	0	0	0.00733762	0	0	0	0.00188116
FL.17.2	aircraft	0	0	0	0	0	0	0.00246297	0	0	0	0	0	0	0	0	0	0	0	0	0	0	0	0	0	0	0	0	0.00327934	0	0	0	0	0	0	0	0	0	0	0	0	0	0	0	0	0	0	0	0
FL.18	city	0	0	0	0	0	0	0	0	0	0	0	0	0	0	0	0	0	0	0	0	0	0	0.0138127	0.00472243	0	0	0	0	0	0	0	0	0	0	0	0	0	0	0	0	0	0	0	0	0	0	0	0
FL.18.1	city	0	0	0	0	0	0	0	0	0	0	0	0	0	0	0	0	0	0	0	0	0	0	0	0	0	0	0	0	0	0	0	0.020316	0	0	0	0	0	0	0	0	0	0	0	0	0	0.00104655	0	0
FL.18.1.1	käppala	0	0	0	0	0	0	0	0	0	0	0	0	0	0	0	0	0	0	0	0	0	0	0	0	0	0	0	0	0	0	0	0	0	0	0	0	0	0	0	0	0	0	0	0	0	0	0	0
FL.19	patient	0	0	0	0	0	0	0	0	0	0	0	0	0	0	0	0	0	0	0	0	0	0	0	0	0	0	0	0	0	0	0	0	0	0	0	0	0	0	0	0	0	0	0	0	0	0	0	0
FL.19.1	patient	0	0	0	0	0	0	0	0	0	0	0	0	0	0	0	0	0	0	0	0	0	0	0	0	0	0	0	0	0	0	0	0	0	0	0	0	0	0	0	0	0	0	0	0	0	0	0	0
FL.2	käppala	0	0	0.0191333	0	0	0.0445002	0.00437589	0	0	0	0	0	0	0	0	0	0	0	0.139461	0	0	0.00379431	0.0235505	0.0127867	0.0653535	0	0.00986748	0.00615046	0.0268422	0.0597985	0.00812239	0	0.0341984	0.0646406	0.00776618	0.00104543	0.0337636	0.0292337	0.0081611	0	0.0664099	0.0384944	0	0	0.0240344	0.0191435	0.0333344	0.00865132
FL.2.1	måby	0	0	0.0145346	0	0	0	0	0	0	0	0	0	0	0	0	0	0	0	0	0.00673746	0	0	0	0.00486667	0	0	0.0049505	0	0	0.0103402	0	0	0	0	0	0	0	0	0	0	0	0	0	0	0	0	0	0
FL.2.2	city	0	0	0	0	0	0	0	0	0	0	0	0	0	0	0	0	0	0	0	0	0	0	0.0066253	0	0	0	0	0	0	0	0	0	0	0	0	0	0	0	0	0	0	0	0	0	0	0	0	0
FL.2.2.1	city	0	0	0	0	0	0	0	0	0	0	0	0	0	0	0	0	0	0	0	0	0	0	0	0	0	0	0	0	0	0	0	0	0	0	0.00131002	0	0	0	0	0	0	0	0	0	0	0	0	0
FL.2.3	city	0	0	0	0	0	0	0	0	0	0	0	0	0	0	0	0	0	0	0.00167943	0	0	0	0	0	0	0	0	0	0	0	0	0	0	0.0217608	0	0	0	0	0	0	0	0	0	0	0	0	0.00285293	0
FL.2.3.1	måby	0	0	0	0	0	0	0	0	0	0	0	0	0	0	0	0	0	0	0	0	0	0.00109987	0.00118537	0	0	0	0	0	0	0	0	0	0	0	0	0	0	0	0	0	0	0	0	0	0	0	0	0
FL.2.4	käppala	0	0	0	0	0	0	0	0	0	0	0	0	0	0	0	0	0	0	0	0.0096598	0	0	0	0	0	0	0.00353866	0	0	0	0	0	0	0	0	0	0	0	0.00276816	0	0	0.00592039	0	0	0	0	0	0
FL.2.6	måby	0	0	0.00914847	0	0	0	0	0	0	0	0	0	0	0	0	0	0	0	0	0	0	0.00120179	0	0	0.00498042	0	0	0	0.0024977	0.00960975	0.0049387	0	0	0.0775023	0	0.014817	0	0.00569358	0	0.0021558	0	0	0	0	0	0	0	0.00238009
FL.21	city	0	0	0	0	0	0	0.00243309	0	0	0	0	0	0	0	0	0	0	0	0	0	0	0	0.0050396	0	0	0	0	0	0	0	0	0	0	0	0	0	0	0	0	0	0	0	0	0	0.0142857	0	0	0
FL.21.1	käppala	0	0	0	0	0	0	0	0	0	0	0	0	0	0	0	0	0	0	0	0	0	0	0	0	0	0	0	0	0	0	0	0	0	0	0	0	0	0	0	0	0	0	0	0	0	0	0	0
FL.22	käppala	0	0	0	0	0	0	0	0	0	0	0	0	0	0	0	0	0	0	0	0	0	0	0	0	0.00143724	0	0	0	0	0.00104283	0	0	0	0	0.00281222	0.0112891	0	0	0	0	0	0	0	0	0	0	0	0
FL.23	måby	0	0	0	0	0	0	0	0	0	0	0	0	0	0	0	0	0	0	0	0	0	0	0	0	0	0	0	0	0	0	0	0	0	0	0	0	0	0	0	0	0	0	0	0	0	0	0	0
FL.23.1	käppala	0	0	0	0	0	0	0	0	0	0	0	0	0	0	0	0	0	0	0	0	0	0	0	0	0	0	0	0	0	0	0	0	0	0	0	0	0	0	0	0	0	0	0	0	0	0	0	0
FL.23.2	käppala	0	0	0	0	0	0	0	0	0	0	0	0	0	0	0	0	0	0	0	0	0	0	0	0	0	0	0	0	0	0	0	0	0	0	0	0	0	0	0	0	0	0	0	0	0	0	0	0
FL.24	käppala	0	0	0.00109888	0	0	0.00202184	0	0	0	0	0	0	0.00961537	0	0	0	0	0	0	0.00173441	0	0	0	0	0	0	0	0	0.00101507	0.0011313	0	0	0	0	0.00144811	0	0	0	0	0	0	0	0	0	0	0	0	0.00161404
FL.25	aircraft	0	0	0	0	0	0	0	0	0	0	0	0	0	0	0.0014634	0	0	0	0	0	0	0	0	0	0	0	0	0	0	0	0.00400824	0	0	0.00908386	0	0	0	0	0	0	0	0.0177904	0	0	0	0	0	0.00104189
FL.26	måby	0	0	0	0	0	0	0	0	0	0	0	0	0	0	0	0	0	0	0	0.019415	0	0	0	0.00352025	0	0	0.0208768	0	0	0	0	0	0	0	0	0	0	0	0.00561762	0	0	0	0	0	0	0	0	0
FL.26.1	city	0	0	0	0	0	0	0	0	0	0	0	0	0	0	0	0	0	0	0	0.00829069	0	0	0	0	0	0.00776514	0	0	0	0	0	0	0	0	0	0	0	0	0	0	0	0	0	0	0	0.00640417	0	0
FL.27	käppala	0	0	0	0	0	0.0122896	0	0	0	0	0	0	0	0	0	0	0	0	0	0	0	0	0	0	0	0	0.0013034	0	0	0	0.00104058	0	0	0	0	0	0	0	0	0	0	0	0	0	0	0	0	0.00120648
FL.29	käppala	0	0	0	0	0	0	0	0	0	0	0.00179856	0	0	0	0	0	0	0	0	0	0	0	0	0	0	0	0	0	0	0	0.00141674	0.00190423	0.0190721	0.00530693	0.0148453	0.0839921	0	0	0	0	0	0	0	0	0	0	0	0
FL.3	käppala	0	0	0	0	0	0	0	0	0	0	0	0	0	0	0	0	0	0	0	0	0	0	0	0.00340421	0	0	0	0	0	0	0	0.0175205	0	0	0	0	0	0	0	0.0165589	0	0	0	0	0	0.00253778	0	0.00720449
FL.3.1	käppala	0	0	0	0	0	0	0	0	0	0	0	0	0	0	0	0	0	0	0	0	0	0	0	0	0	0	0	0	0	0	0	0	0	0	0	0	0	0	0	0	0	0	0	0	0	0	0	0
FL.3.2	city	0	0	0	0	0	0	0.00102694	0	0	0	0	0	0	0	0	0	0	0	0	0	0	0	0	0	0	0.00138178	0.00122162	0.00186597	0	0.00135716	0	0.0124408	0.00144811	0.00102348	0.0434899	0	0	0	0	0.00548697	0	0	0	0	0	0.00121007	0.00121664	0.00124041
FL.3.4	patient	0	0	0	0	0	0	0	0	0	0	0	0	0	0	0	0	0	0	0	0	0	0	0	0	0	0	0	0	0	0	0	0	0	0	0	0	0	0	0	0	0	0	0	0	0	0	0	0
FL.30	käppala	0	0	0	0	0	0	0	0	0	0	0	0	0	0	0	0	0	0	0	0	0	0	0	0	0	0	0.00120328	0	0	0	0	0	0	0	0	0	0	0	0	0	0	0	0	0	0	0	0	0
FL.30.1	patient	0	0	0	0	0	0	0	0	0	0	0	0	0	0	0	0	0	0	0	0	0	0	0	0	0	0	0	0	0	0	0	0	0	0	0	0	0	0	0	0	0	0	0	0	0	0	0	0
FL.31	city	0	0	0	0	0	0	0	0	0	0	0	0	0	0	0	0	0	0	0	0	0	0	0	0	0	0	0	0	0	0	0	0	0	0	0.0166319	0	0	0	0	0	0	0	0	0	0	0	0	0
FL.31.1	patient	0	0	0	0	0	0	0	0	0	0	0	0	0	0	0	0	0	0	0	0	0	0	0	0	0	0	0	0	0	0	0	0	0	0	0	0	0	0	0	0	0	0	0	0	0	0	0	0
FL.32	måby	0	0	0	0	0	0	0	0	0	0	0	0	0	0	0	0	0	0	0	0	0	0	0	0	0	0	0	0	0	0	0	0	0	0	0	0	0	0	0	0	0	0	0	0	0	0	0	0
FL.33	käppala	0	0	0	0	0	0	0	0	0	0	0	0	0	0	0	0	0	0	0	0	0	0	0	0	0	0	0	0	0	0	0	0	0	0	0.0114192	0	0	0	0	0	0	0	0	0	0	0	0	0
FL.33.1	city	0	0	0	0	0	0	0	0	0	0	0	0	0	0	0	0	0	0	0	0	0	0	0	0	0	0	0	0	0	0	0	0	0	0	0	0	0	0	0	0	0	0	0	0	0	0	0	0
FL.35	city	0	0	0	0	0	0	0	0	0	0	0	0	0	0	0	0	0	0	0	0	0	0	0	0	0	0	0	0	0.00947405	0.0466751	0	0	0	0	0	0	0	0	0	0	0	0	0	0	0	0	0	0
FL.36	käppala	0	0	0	0	0	0	0	0	0	0	0	0	0	0	0	0	0	0	0	0	0	0	0	0	0	0	0	0	0	0	0	0	0	0	0	0	0	0	0	0	0	0	0	0	0	0	0	0
FL.37	city	0	0	0	0	0	0	0	0	0	0	0	0	0	0	0	0	0	0	0	0	0	0	0	0	0	0	0	0	0	0	0.00256617	0.011795	0	0	0	0	0	0	0	0	0	0	0	0	0	0	0	0
FL.4	city	0	0	0	0	0	0	0.0415231	0	0	0	0	0	0	0	0	0	0	0	0.0193372	0.0405386	0.0769183	0.0227035	0.0267523	0.0347927	0.0315011	0.0284698	0	0.00436675	0	0	0	0	0	0.0108278	0.00374568	0	0	0	0	0	0.00112927	0	0	0.00563833	0.0066185	0.044386	0.0237203	0
FL.4.1	city	0	0	0.035085	0	0	0	0.00240875	0	0	0	0	0	0	0	0	0	0	0	0.0443807	0.0549516	0	0	0	0	0	0	0	0	0	0.00308253	0	0	0	0	0.0118956	0	0	0	0	0	0	0	0	0	0	0	0	0.00151751
FL.4.1.1	käppala	0	0	0	0	0	0	0	0	0	0	0	0	0	0	0	0	0	0	0	0	0	0	0	0	0	0	0	0	0	0	0	0	0	0	0	0	0	0	0	0	0	0	0	0	0	0	0	0
FL.4.10	city	0	0	0	0	0	0	0	0	0	0	0	0	0	0	0	0	0	0	0	0	0.00268028	0.0129207	0	0	0	0	0	0	0	0	0	0	0	0	0	0	0	0	0	0	0	0	0	0	0	0	0	0
FL.4.11	käppala	0	0	0	0	0	0	0	0	0	0	0	0	0	0	0	0	0	0	0	0	0	0	0	0	0	0	0	0	0	0	0	0	0	0	0	0	0	0	0	0	0	0	0	0	0	0	0	0
FL.4.2	käppala	0	0	0	0	0	0	0	0	0	0	0	0	0	0	0	0	0	0	0	0	0	0	0	0	0	0	0	0	0	0	0	0	0	0	0	0	0	0	0.0010377	0	0	0.00128764	0	0	0	0	0	0
FL.4.3	city	0	0	0	0	0	0	0	0	0	0	0	0	0	0	0	0	0	0	0.0180731	0	0	0	0	0	0	0	0	0	0	0	0	0	0	0	0	0	0	0	0	0.00795889	0	0	0	0	0	0	0	0.00230753
FL.4.4	city	0	0	0	0	0	0	0	0	0	0	0	0	0	0	0	0	0	0	0	0	0	0	0	0	0	0	0	0	0	0	0	0	0	0	0	0	0	0	0	0	0	0	0	0.00102513	0	0	0	0
FL.4.5	käppala	0	0	0	0	0	0	0	0	0	0	0	0	0	0	0	0	0	0	0	0.00192778	0.0019098	0.00210875	0	0	0.00144863	0	0	0	0	0	0	0	0	0	0	0	0	0	0	0	0	0	0	0	0.00135014	0	0.00181283	0
FL.4.6	city	0	0	0	0	0	0	0	0	0	0	0	0	0	0	0	0	0.0486598	0.00329412	0	0.0129333	0	0	0.00156105	0.00229869	0	0.0131148	0	0	0	0	0	0	0	0	0	0	0.00211932	0.00314067	0	0	0	0	0	0	0	0.0010855	0	0
FL.4.7	city	0	0	0	0	0	0	0.00135322	0	0	0	0	0	0	0	0	0	0	0.00111408	0.00151259	0.00170117	0	0.00181568	0.00128116	0.00172456	0.00191891	0.0015864	0	0	0	0	0	0	0	0.00812084	0	0	0	0.00132198	0	0.00212967	0	0.00158845	0	0.00260896	0.00101053	0.00227828	0	0.00181416
FL.4.8	city	0	0	0	0	0	0	0	0	0	0	0	0	0	0	0	0	0	0	0	0	0	0	0	0	0	0	0	0	0	0	0	0	0	0	0	0	0	0	0	0	0	0	0	0	0	0	0	0
FL.4.9	city	0	0	0.00118276	0	0	0	0	0	0	0	0	0	0	0	0	0	0	0	0	0.0011895	0	0	0.00125261	0.00286041	0.00190673	0.00186632	0	0.00160761	0	0	0.00121551	0	0	0	0.00124168	0	0	0	0	0.00142622	0	0	0	0.0101647	0	0.0010375	0.00231296	0
FL.5	city	0	0	0	0	0.0380271	0.00852135	0.0390333	0	0	0	0	0	0	0	0	0	0	0	0	0.00361403	0	0	0.0489041	0.0343052	0	0.0485355	0	0.00637121	0.0125217	0	0	0.0627626	0	0	0.0105079	0	0	0	0.00721416	0	0	0.0151475	0	0.0325924	0.0467472	0.0279309	0.00799066	0.00530691
FL.5.1	käppala	0	0	0	0	0	0	0	0	0	0	0	0	0	0	0	0	0	0	0	0	0	0	0	0	0	0	0	0	0	0	0	0	0	0	0	0	0	0	0	0	0	0	0	0	0	0	0	0
FL.6	käppala	0	0	0	0	0	0	0	0	0	0	0	0	0	0	0	0	0	0	0.00116044	0	0	0	0	0	0	0	0	0	0	0	0	0	0	0	0	0	0	0	0	0	0	0	0	0	0	0	0	0
FL.7	käppala	0	0	0	0	0	0	0	0	0	0	0	0	0	0	0	0	0	0	0	0	0	0	0	0	0	0	0	0	0	0	0	0	0	0	0	0	0	0	0	0	0	0	0	0	0	0	0	0
FL.8	käppala	0	0	0.00176933	0	0	0	0	0	0	0	0	0	0.290909	0	0.00108903	0	0.00126506	0	0.00132312	0.00156145	0.00134771	0.0112533	0	0.01074	0	0.0116249	0	0	0.00925135	0.00100236	0.00153382	0.00125488	0.00120069	0.0658399	0.00147396	0.00136914	0.00103483	0.00115702	0.00124735	0.0221834	0.0367671	0.00168209	0	0	0.0162815	0.0120076	0.00725143	0.00525701
FL.9	city	0	0	0	0	0	0	0	0	0	0	0	0	0	0	0	0	0	0	0	0.0076446	0	0	0	0	0	0	0	0	0.0093267	0	0	0	0.00179205	0	0	0	0	0	0	0	0	0	0	0	0	0	0	0
FM.1	käppala	0	0	0	0	0	0	0	0	0	0	0	0	0	0	0	0	0.0281407	0.0741581	0	0	0	0	0	0	0	0	0	0	0	0	0	0	0	0	0	0	0.00953074	0	0	0	0	0	0	0	0	0	0	0
FP.1	city	0	0	0	0	0	0	0.00668371	0	0	0	0	0	0	0	0	0	0	0	0	0	0	0	0.00460956	0	0	0.00885867	0	0	0	0	0	0	0	0	0	0	0	0	0	0	0	0	0	0	0	0	0	0
FP.2	patient	0	0	0	0	0	0	0	0	0	0	0	0	0	0	0	0	0	0	0	0	0	0	0	0	0	0	0	0	0	0	0	0	0	0	0.0047768	0	0	0	0	0	0	0	0	0	0	0	0	0
FP.3	käppala	0	0	0	0	0	0	0	0	0	0	0	0	0	0	0	0	0	0	0	0	0	0	0	0	0	0	0	0	0	0	0.00279733	0	0	0	0	0	0	0	0	0	0	0	0	0	0	0	0	0
FP.4	käppala	0	0	0	0	0	0	0	0	0	0	0	0	0	0	0	0	0	0	0	0	0	0	0	0	0	0	0	0	0	0	0	0	0	0	0	0	0	0	0	0	0	0	0	0	0	0	0	0
FQ.1	city	0	0	0	0	0	0	0	0	0	0	0	0	0	0	0	0	0.021724	0	0.00403311	0	0	0	0	0	0	0	0	0	0	0	0	0	0	0	0	0	0	0	0.00508654	0	0	0.0040482	0	0	0	0	0	0
FR.1	patient	0	0	0	0	0	0	0	0	0	0	0	0	0	0	0	0	0	0	0	0	0	0	0	0	0	0	0	0	0	0	0	0	0	0	0	0	0	0	0	0	0	0	0	0	0	0	0	0
FS.1	city	0	0	0	0	0	0	0	0	0	0	0	0	0	0	0	0	0	0	0	0	0	0	0	0	0	0	0	0	0	0	0.00824077	0	0	0	0	0	0	0	0	0.00362976	0	0	0	0	0	0	0	0
FT.1	käppala	0	0	0	0	0	0	0	0	0	0	0	0	0	0	0	0	0	0	0	0	0	0	0	0	0	0	0	0	0	0	0	0	0	0	0	0	0	0	0	0	0	0	0	0	0	0	0	0
FT.3	city	0	0	0	0	0	0	0	0	0	0	0	0	0	0	0	0	0	0	0	0	0	0	0.00114514	0	0	0	0	0	0	0	0	0	0	0	0	0	0	0	0	0	0	0	0	0	0	0	0	0.0158092
FT.4	käppala	0	0	0	0	0	0	0	0	0	0	0	0	0	0	0	0	0	0	0	0	0	0	0	0	0	0	0	0.00138698	0	0	0	0	0	0	0	0	0	0	0	0	0	0	0	0	0	0	0.00722654	0
FU.1	käppala	0	0	0	0	0	0	0	0	0	0	0	0	0	0	0	0	0	0	0	0	0	0	0	0	0	0	0	0	0	0	0	0	0.0280822	0	0	0	0	0	0	0	0	0	0	0	0	0	0	0
FU.2	käppala	0	0	0	0	0	0	0	0	0	0	0	0	0	0	0	0	0	0	0	0	0	0	0	0	0	0	0	0	0	0	0	0	0	0.0099459	0	0	0	0	0	0	0	0	0	0	0	0	0	0
FU.3	city	0	0	0	0	0	0	0	0	0	0	0	0	0	0	0	0	0	0	0	0	0	0	0	0	0	0	0	0	0	0	0	0	0	0	0	0	0	0	0	0	0	0	0	0	0	0	0	0
FU.3.1	käppala	0	0	0	0	0	0	0	0	0	0	0	0	0	0	0	0	0	0	0	0	0	0	0	0	0	0	0	0	0	0	0	0	0	0	0	0	0	0	0	0	0	0	0	0	0	0	0	0
FU.4	käppala	0	0	0	0	0	0	0	0	0	0	0	0	0	0	0	0	0	0	0	0	0	0	0	0	0	0	0	0	0	0	0	0	0	0	0	0	0	0	0	0	0	0	0	0	0	0	0	0
FU.5	city	0	0	0	0	0	0	0	0	0	0	0	0	0	0	0	0	0	0	0	0	0	0	0	0	0	0	0	0	0	0	0	0	0	0	0	0	0	0	0	0	0	0	0	0	0	0	0	0
FW.1	city	0	0	0	0	0.627918	0.00924709	0	0	0.414072	0	0	0	0	0	0	0	0	0	0	0	0	0	0	0	0	0	0	0	0	0	0	0	0	0	0	0	0	0	0	0	0	0	0	0	0	0	0	0.00486019
FY.1	city	0	0	0	0	0	0	0	0	0	0	0	0	0	0	0	0	0	0	0	0	0	0	0	0	0	0	0	0	0	0	0.00791525	0	0	0	0.00487315	0	0	0	0	0	0	0	0	0	0	0	0	0
FY.1.2	käppala	0	0	0	0	0	0	0	0	0	0	0	0	0	0	0	0	0	0	0	0	0	0	0	0	0	0	0	0	0	0	0	0	0	0.00138441	0.00113996	0	0	0	0	0	0	0	0	0	0	0	0	0
FY.2	patient	0	0	0	0	0	0	0	0	0	0	0	0	0	0	0	0	0	0	0	0	0	0	0	0	0	0	0	0	0	0	0	0	0	0	0	0	0	0	0	0	0	0	0	0	0	0	0	0
FY.3	patient	0	0	0	0	0	0	0	0	0	0	0	0	0	0	0	0	0	0	0	0	0	0	0	0	0	0	0	0	0	0	0	0	0	0	0	0	0	0	0	0	0	0	0	0	0	0	0	0
FY.3.3	city	0	0	0	0	0	0	0	0	0	0	0	0	0	0	0	0	0	0	0	0	0	0	0	0	0	0	0	0	0	0	0	0	0	0	0	0	0	0	0	0	0	0	0	0	0	0	0	0
FY.4	city	0	0	0	0	0	0	0	0	0	0	0	0	0	0	0	0	0	0	0	0	0	0	0	0	0	0	0	0	0	0	0	0	0	0	0	0	0	0	0	0	0	0	0	0	0	0	0	0
FY.4.1	city	0	0	0	0	0	0	0	0	0	0	0	0	0	0	0	0	0	0	0	0	0	0	0	0	0	0	0	0	0	0	0	0	0	0	0	0	0	0	0	0	0	0	0	0	0	0	0	0
FY.4.1.1	käppala	0	0	0	0	0	0	0	0	0	0	0	0	0	0	0	0	0	0	0	0	0	0	0	0	0	0	0	0	0	0	0	0	0	0	0	0	0	0	0	0	0	0	0	0	0	0	0	0
FY.5	måby	0	0	0	0	0	0	0	0	0	0	0	0	0	0	0	0	0	0	0	0	0	0	0	0	0	0	0	0	0	0	0	0	0	0	0	0	0	0	0	0	0	0	0	0	0	0	0	0
FY.5.1	city	0	0	0	0	0	0	0	0	0	0	0	0	0	0	0	0	0	0	0	0	0	0	0	0	0	0	0	0	0	0	0	0	0	0	0	0	0	0	0	0	0	0	0	0	0	0	0	0
FY.5.3	patient	0	0	0	0	0	0	0	0	0	0	0	0	0	0	0	0	0	0	0	0	0	0	0	0	0	0	0	0	0	0	0	0	0	0	0	0	0	0	0	0	0	0	0	0	0	0	0	0
FY.6	city	0	0	0	0	0	0	0	0	0	0	0	0	0	0	0	0	0	0	0	0	0	0	0	0	0	0	0	0	0	0	0	0	0	0	0	0	0	0	0	0	0	0	0	0	0	0	0	0.00206052
FY.6.2	käppala	0	0	0	0	0	0	0	0	0	0	0	0	0	0	0	0	0	0	0	0	0	0	0	0	0	0	0	0	0	0	0	0	0	0	0	0	0	0	0	0	0	0	0	0	0	0	0	0
FY.8	city	0	0	0	0	0	0	0	0	0	0	0	0	0	0	0	0	0	0	0	0	0	0	0	0	0	0	0	0	0	0	0	0.0280331	0	0	0	0	0	0	0	0	0	0	0	0	0	0	0	0
FZ.1	käppala	0	0	0.0147998	0	0	0	0	0	0	0	0	0	0	0	0	0	0	0	0	0	0	0	0	0	0	0	0	0	0	0	0	0.0198557	0	0	0	0	0	0	0	0	0	0	0	0	0	0	0	0
FZ.1.1	måby	0	0	0	0	0	0	0	0	0	0	0	0	0	0	0	0	0	0	0	0	0	0	0	0	0	0	0	0	0	0	0	0	0	0	0	0	0	0	0	0	0	0	0	0	0	0	0	0
FZ.2	patient	0	0	0	0	0	0	0	0	0	0	0	0	0	0	0	0	0	0	0	0	0	0	0	0	0	0	0	0	0	0.00127267	0	0	0	0	0	0	0	0	0	0	0	0	0	0	0	0	0	0
GA.1	patient	0	0	0	0	0	0	0	0	0	0	0	0	0	0	0	0	0	0	0	0	0	0	0	0	0	0	0	0	0	0	0	0	0	0	0	0	0	0	0	0	0	0	0	0	0	0	0	0
GA.10	city	0	0	0	0	0	0	0	0	0	0	0	0	0	0	0	0	0	0	0	0	0	0	0	0	0	0	0	0	0	0.00121063	0	0	0	0	0	0	0	0	0	0	0	0	0	0	0	0	0	0
GA.2	city	0	0	0	0	0	0	0	0	0	0	0	0	0	0	0	0	0	0	0	0	0	0	0	0	0	0	0	0	0	0	0	0	0	0	0	0	0	0	0	0	0	0	0	0	0	0	0	0
GA.3	city	0	0	0	0	0	0	0	0	0	0	0	0	0	0	0	0	0	0	0	0	0	0	0.00121768	0	0	0	0	0	0	0.00119596	0	0	0	0	0	0	0	0	0	0	0	0	0	0	0	0	0	0.00125129
GA.4	käppala	0	0	0	0	0	0	0	0	0	0	0	0	0	0	0	0	0	0	0	0	0	0	0	0	0	0	0	0	0	0	0	0	0	0	0	0	0	0	0	0	0	0	0	0	0	0	0	0
GA.4.2	käppala	0	0	0	0	0	0	0	0	0	0	0	0	0	0	0	0	0	0	0	0	0	0	0	0	0	0	0	0	0	0	0	0	0	0	0	0	0	0	0	0	0	0	0	0	0	0	0	0
GA.5	city	0	0	0	0	0	0	0	0	0	0	0	0	0	0	0	0	0	0	0	0	0	0	0	0	0	0	0	0	0	0	0	0	0	0	0	0	0	0	0	0	0	0	0	0	0	0	0	0
GA.6	käppala	0	0	0	0	0	0	0	0	0	0	0	0	0	0	0	0	0	0	0	0	0	0	0	0	0	0	0	0	0	0	0	0	0	0	0	0	0	0	0	0	0	0	0	0	0	0	0	0
GA.6.1	patient	0	0	0	0	0	0	0	0	0	0	0	0	0	0	0	0	0	0	0	0	0	0	0	0	0	0	0	0	0	0	0	0	0	0	0	0	0	0	0	0	0	0	0	0	0	0	0	0
GA.7	måby	0	0	0	0	0	0	0	0	0	0	0	0	0	0	0	0	0	0	0	0	0	0	0	0	0	0	0	0	0	0	0	0	0	0	0	0	0	0	0	0	0	0	0	0	0	0	0	0
GA.7.2	city	0	0	0	0	0	0	0	0	0	0	0	0	0	0	0	0	0	0	0	0	0	0	0.00114611	0.00237342	0	0	0	0	0	0	0	0	0	0	0	0	0	0	0	0	0	0	0	0	0	0	0	0
GA.8	city	0	0	0	0	0	0	0.0046474	0	0	0	0	0	0	0	0	0	0	0	0	0	0	0	0.00239053	0	0	0	0	0	0.0019641	0	0	0	0	0	0.0595764	0	0	0	0	0	0	0	0	0	0	0	0.00137421	0
GA.9	käppala	0	0	0	0	0.0332045	0	0	0	0.0909091	0	0	0	0	0	0	0	0	0	0	0	0	0	0	0.00217362	0	0	0	0	0	0	0	0	0	0	0.00100045	0	0	0	0	0	0	0	0	0	0	0	0	0
GB.1	city	0	0	0	0	0	0	0.00628871	0	0	0	0	0	0	0	0	0	0	0	0	0	0	0	0.00825391	0	0	0.00438534	0	0.00294486	0.00740177	0.0105077	0	0	0	0.00127447	0.00279454	0	0	0	0	0	0	0	0	0	0	0.0233412	0	0.005393
GB.2	patient	0	0	0	0	0	0	0	0	0	0	0	0	0	0	0	0	0	0	0	0	0	0	0	0	0	0	0	0	0	0	0	0	0	0	0	0	0	0	0	0	0	0	0	0	0	0	0	0
GC.2	city	0	0	0	0	0	0	0	0	0	0	0	0	0	0	0	0	0	0	0	0	0	0	0	0	0	0	0	0.00763003	0	0	0	0	0	0	0	0	0	0	0	0	0	0	0	0	0	0	0.00242859	0
GD.1	city	0	0	0	0	0	0	0	0	0	0	0	0	0	0	0	0	0	0	0	0	0	0	0	0	0	0	0	0	0	0	0	0	0	0	0	0	0	0	0	0	0	0	0	0	0	0	0	0
GD.2	city	0	0	0	0	0	0	0	0	0	0	0	0	0	0	0	0	0	0	0	0	0	0	0	0	0	0	0	0	0	0	0	0	0	0	0	0	0	0	0	0	0	0	0	0	0	0	0	0
GF.1	city	0	0	0	0	0	0	0	0	0	0	0	0	0	0	0	0	0	0	0	0	0	0	0	0	0	0	0	0.00505073	0	0	0	0.00304349	0	0	0	0	0	0	0	0	0	0	0	0.0044497	0	0	0	0
GG.1	patient	0	0	0	0	0	0	0	0	0	0	0	0	0	0	0	0	0	0	0	0	0	0	0	0	0	0	0	0	0	0	0	0	0	0	0	0	0	0	0	0	0	0	0	0	0	0	0	0
GJ.1	city	0	0	0	0	0	0	0	0	0	0	0	0	0	0	0	0	0	0	0	0	0	0	0	0	0	0	0	0	0	0	0	0	0	0	0	0	0	0	0	0	0	0	0	0	0	0	0	0.00154526
GJ.2	käppala	0	0	0	0	0	0	0	0	0	0	0	0	0	0	0	0	0	0	0	0	0	0	0	0	0	0	0	0	0	0	0	0	0	0	0	0	0	0	0	0	0	0	0	0	0	0	0	0
GJ.3	city	0	0	0	0	0	0	0	0	0	0	0	0	0	0	0	0	0	0	0	0	0	0	0	0	0	0	0	0	0	0	0	0	0	0	0.0148247	0	0	0	0	0	0	0	0	0	0	0	0	0
GJ.4	patient	0	0	0	0	0	0	0	0	0	0	0	0	0	0	0	0	0	0	0	0	0	0	0	0	0	0	0	0	0	0	0	0	0	0	0	0	0	0	0	0	0	0	0	0	0	0	0	0
GJ.6	patient	0	0	0	0	0	0	0	0	0	0	0	0	0	0	0	0	0	0	0	0	0	0	0	0	0	0	0	0	0	0	0	0	0	0	0	0	0	0	0	0	0	0	0	0	0	0	0	0
GJ.7	käppala	0	0	0	0	0	0	0	0	0	0	0	0	0	0	0.00188872	0	0	0	0	0	0	0	0	0	0	0	0	0	0	0	0	0	0	0	0	0	0	0	0	0	0	0	0	0	0	0	0	0
GK.11	patient	0	0	0	0	0	0	0	0	0	0	0	0	0	0	0	0	0	0	0	0	0	0	0	0	0	0	0	0	0	0	0	0	0	0	0	0	0	0	0	0	0	0	0	0	0	0	0	0
GN.1.2	patient	0	0	0	0	0	0	0	0	0	0	0	0	0	0	0	0	0	0	0	0	0	0	0	0	0	0	0	0	0	0	0	0	0	0	0	0	0	0	0	0	0	0	0	0	0	0	0	0
GN.3	city	0	0	0	0	0	0	0	0	0	0	0	0	0	0	0	0	0	0	0	0	0	0	0.0144121	0	0	0.00593079	0	0	0	0	0	0	0	0	0	0	0	0	0.0146831	0.00356409	0	0	0	0.022714	0.00112909	0	0	0.00164957
GN.4	måby	0	0	0	0	0	0	0	0	0	0	0	0	0	0	0	0	0	0	0	0	0	0	0	0	0	0	0	0	0	0	0	0	0	0	0	0	0	0	0	0	0	0	0	0	0	0	0	0
GN.5	käppala	0	0	0	0	0	0	0	0	0	0	0	0	0	0	0	0	0	0	0	0	0	0	0	0	0	0	0	0	0	0	0	0	0	0	0	0	0	0	0	0	0	0	0	0	0	0	0	0.00169662
GP.1	city	0	0	0	0.00155642	0	0	0	0	0	0	0	0	0	0	0	0	0	0	0	0	0	0	0	0	0	0	0	0	0	0	0	0	0	0	0	0	0	0.0028129	0	0	0	0	0	0	0	0	0	0
GP.2	city	0	0	0	0	0	0	0	0	0	0	0	0	0	0	0	0	0	0.00108328	0	0	0	0	0	0	0	0	0	0	0	0	0.00518795	0	0	0	0	0	0	0	0	0	0.0185024	0	0	0.0132716	0	0	0	0
GP.3	city	0	0	0	0	0	0	0	0	0	0	0	0	0	0	0	0	0	0	0	0	0	0	0	0	0	0	0	0	0	0	0	0	0	0	0	0	0.00687824	0	0	0	0	0	0	0	0	0	0	0
GQ.1	käppala	0	0	0	0	0	0	0	0	0	0	0	0	0	0	0	0	0	0	0	0	0	0	0	0.00164818	0	0	0	0	0	0	0	0	0	0	0	0	0	0	0	0	0	0	0	0	0	0	0	0
GR.1	city	0	0	0	0	0	0	0	0	0	0	0	0	0	0	0.001946	0	0	0	0	0	0	0.00127187	0	0.0102478	0	0.00153521	0	0	0	0	0.00136243	0.00183538	0	0	0	0.00117376	0.00278881	0	0	0	0	0	0	0.00149124	0	0.00110258	0	0.00287972
GS.2	patient	0	0	0	0	0	0	0	0	0	0	0	0	0	0	0	0	0	0	0	0	0	0	0	0	0	0	0	0	0	0	0	0	0	0.0252062	0	0	0	0	0	0	0	0	0	0	0	0	0	0
GS.3	patient	0	0	0	0	0	0	0	0	0	0	0	0	0	0	0	0	0	0	0	0	0	0	0	0	0	0	0	0	0	0	0	0	0	0	0	0	0	0	0	0	0	0	0	0	0	0	0	0
GS.4	käppala	0	0	0	0	0	0	0	0	0	0	0	0	0	0	0	0	0	0	0	0	0	0	0	0	0	0	0	0	0	0	0	0	0	0	0	0	0	0	0	0	0	0	0	0	0	0	0	0
GS.7	käppala	0	0	0	0	0	0	0	0	0	0	0	0	0	0	0	0	0	0	0	0	0	0	0	0	0	0	0	0	0	0	0	0	0	0	0	0	0	0	0	0	0	0	0	0	0	0	0	0
GS.8	city	0	0	0	0	0	0	0	0	0	0	0	0	0	0	0	0	0	0	0	0	0	0	0	0	0	0	0	0	0	0	0	0	0	0	0	0	0	0	0	0	0	0	0	0	0	0	0	0
GU.1	city	0	0	0	0	0	0	0	0	0	0	0	0	0	0	0	0	0	0	0	0	0	0	0	0	0	0	0	0	0	0	0	0	0	0	0	0	0	0	0	0	0	0	0	0	0	0.00121398	0	0
GV.1	city	0	0	0	0	0	0	0	0	0	0	0	0	0	0	0	0	0	0	0	0	0	0	0	0	0	0	0	0	0	0	0	0.0314473	0	0	0.0060573	0	0	0	0	0	0	0	0	0	0	0	0.00365959	0
GW.1	aircraft	0	0	0	0	0	0	0	0	0	0	0	0	0	0	0.00141044	0	0	0	0	0	0	0	0	0	0	0	0	0	0	0	0	0	0	0	0	0	0	0	0	0	0	0	0	0	0	0	0	0
GW.3	city	0	0	0	0	0	0	0	0	0	0	0	0	0	0	0	0	0	0	0	0	0	0	0	0	0	0	0	0	0	0	0	0	0	0	0	0	0	0	0	0	0	0	0	0	0	0	0	0
GW.4	käppala	0	0	0	0	0	0	0	0	0	0	0	0	0	0	0	0	0	0	0	0	0	0	0	0	0	0	0	0	0	0	0	0	0	0	0	0	0	0	0	0	0	0	0	0	0	0	0	0
GY.1	patient	0	0	0	0	0	0	0	0	0	0	0	0	0	0	0	0	0	0	0	0	0	0	0	0	0	0	0	0	0	0	0	0	0	0	0	0	0	0	0	0	0	0	0	0	0	0	0	0
GY.2	käppala	0	0	0	0	0	0	0	0	0	0	0	0	0	0	0	0	0	0	0	0	0	0	0	0	0	0	0	0	0	0	0	0	0	0	0	0	0	0	0	0	0	0	0	0	0	0	0	0
GY.2.1	käppala	0	0	0	0	0	0	0	0	0	0	0	0	0	0	0	0	0	0	0	0	0	0	0	0	0	0	0	0	0	0	0	0	0	0.0086658	0	0	0	0	0	0	0	0	0	0	0	0	0	0
GY.3	city	0	0	0	0	0	0	0	0	0	0	0	0	0	0	0	0	0	0	0	0	0	0	0	0	0	0	0	0	0	0	0	0	0	0	0	0	0	0	0	0	0	0	0	0	0	0	0	0
GY.5	city	0	0	0	0	0	0	0	0	0	0	0	0	0	0	0	0	0	0	0	0	0	0	0	0	0	0	0	0	0	0	0	0	0.0101824	0.00388382	0	0	0	0	0	0	0	0	0	0	0	0	0	0
GY.7	patient	0	0	0	0	0	0	0	0	0	0	0	0	0	0	0	0	0	0	0	0	0	0	0	0	0	0	0	0	0	0	0	0	0	0	0	0	0	0	0	0	0	0	0	0	0	0	0	0
GY.8	city	0	0	0	0	0	0	0	0	0	0	0	0	0	0	0	0	0	0	0	0	0	0	0	0	0	0	0	0	0	0	0	0	0	0	0	0	0	0	0	0	0	0	0	0	0	0	0	0
GY.9	måby	0	0	0	0	0	0	0	0	0	0	0	0	0	0	0	0	0	0	0	0	0	0	0	0	0	0	0	0	0	0	0	0	0	0	0	0	0	0	0	0	0	0	0	0	0	0	0	0
GZ.1	patient	0	0	0	0	0	0	0	0	0	0	0	0	0	0	0	0	0	0	0	0	0	0	0	0	0	0	0	0	0	0	0	0	0	0	0	0	0	0	0	0	0	0	0	0	0	0	0	0
HA.1	käppala	0	0	0	0	0	0	0	0	0	0	0	0	0	0	0	0	0	0	0	0	0	0	0	0	0	0	0	0	0	0	0	0	0	0	0	0	0	0	0	0	0	0	0	0	0	0	0	0
HA.2	aircraft	0	0	0	0	0	0	0	0	0	0	0.00188324	0	0	0	0	0	0	0	0	0	0	0	0	0	0	0	0	0	0.00193375	0.0234159	0	0	0	0	0	0	0	0	0	0	0	0	0	0	0	0	0	0
HF.1.1	city	0	0	0	0	0	0	0	0	0	0	0	0	0	0	0	0	0	0	0	0	0	0	0	0	0	0	0	0	0	0	0	0	0	0	0	0	0	0	0	0	0	0	0	0	0	0	0	0
HH.1	city	0	0	0	0	0	0	0	0	0	0	0	0	0	0	0	0	0	0	0	0	0	0	0	0	0	0	0	0	0	0	0	0	0	0	0	0	0	0	0	0	0	0	0	0	0	0	0	0
HH.3	käppala	0	0	0	0	0	0	0	0	0	0	0	0	0	0	0	0	0	0	0	0	0	0	0	0	0	0	0	0	0	0	0	0	0	0	0	0	0	0	0	0	0	0	0	0	0	0	0	0
HH.4	patient	0	0	0	0	0	0	0	0	0	0	0	0	0	0	0	0	0	0	0	0	0	0	0	0	0	0	0	0	0	0	0	0	0	0	0	0	0	0	0	0	0	0	0	0	0	0	0	0
HH.5	city	0	0	0	0	0	0	0	0	0	0	0	0	0	0	0	0	0	0	0	0	0	0	0	0	0	0	0	0	0	0	0	0	0	0	0	0	0	0	0	0	0	0	0	0	0	0	0	0
HH.7	city	0	0	0	0	0	0	0	0	0	0	0	0	0	0	0	0	0	0	0	0	0	0	0	0	0	0	0	0	0	0	0	0	0	0	0	0	0	0	0	0	0	0	0	0	0	0	0	0.00412452
HH.8	patient	0	0	0	0	0	0	0	0	0	0	0	0	0	0	0	0	0	0	0	0	0	0	0	0	0	0	0	0	0	0	0	0	0	0	0	0	0	0	0	0	0	0	0	0	0	0	0	0
HJ.1	city	0	0	0	0	0	0	0	0	0	0	0	0	0	0	0	0	0	0	0	0	0	0	0.00798863	0	0	0	0	0	0	0	0	0	0	0	0	0.0226516	0	0	0	0	0	0	0	0	0	0	0.00791015	0.00172671
HL.2	city	0	0	0	0	0	0	0	0	0	0	0	0	0	0	0	0	0	0	0	0	0	0	0	0	0	0	0	0	0	0	0	0	0	0	0	0	0	0	0	0	0	0	0	0	0	0	0	0
HM.1	käppala	0	0	0	0	0	0	0	0	0	0	0	0	0	0	0	0	0	0	0	0	0	0	0	0.00103502	0	0	0	0	0	0	0	0	0	0	0	0	0	0	0	0	0	0	0	0	0	0	0	0
HN.2	patient	0	0	0	0	0	0	0	0	0	0	0	0	0	0	0	0	0	0	0	0	0	0	0	0	0	0	0	0	0	0	0	0	0	0	0	0	0	0	0	0	0	0	0	0	0	0	0	0
HN.3	patient	0	0	0	0	0	0	0	0	0	0	0	0	0	0	0	0	0	0	0	0	0	0	0	0	0	0	0	0	0	0	0	0	0	0	0	0	0	0	0	0	0	0	0	0	0	0	0	0
HP.1	käppala	0	0	0	0	0	0	0.00651259	0	0	0	0.00157381	0	0	0	0	0	0	0	0	0	0	0	0	0	0.0136906	0	0	0	0	0.00103009	0	0	0	0.00746529	0	0	0	0	0	0	0	0.00418795	0	0	0	0.00751786	0	0.00430528
HP.1.1	city	0	0	0	0	0	0	0	0	0	0	0	0	0	0	0	0	0	0	0	0	0	0	0	0	0	0	0	0	0	0	0	0	0	0	0	0	0	0	0	0	0	0	0	0	0	0	0	0
HS.1	city	0	0	0	0	0	0	0	0	0	0	0	0	0	0	0	0	0	0	0	0	0	0	0	0	0	0	0	0	0	0	0	0	0	0	0	0	0	0	0	0	0	0	0	0	0	0	0	0
HT.1	patient	0	0	0	0	0	0	0	0	0	0	0	0	0	0	0	0	0	0	0	0	0	0	0	0	0	0	0	0	0	0	0	0	0	0	0	0	0	0	0	0	0	0	0	0	0	0	0	0
HT.2	käppala	0	0	0	0	0	0	0	0	0	0	0	0	0	0	0	0	0	0	0	0	0	0	0	0.00124533	0	0	0	0	0	0	0	0	0	0	0	0	0	0	0	0.00392157	0	0	0	0	0	0	0	0
HU.1	patient	0	0	0	0	0	0	0	0	0	0	0	0	0	0	0	0	0	0	0	0	0	0	0	0	0	0	0	0	0	0	0	0	0	0	0	0	0	0	0	0	0	0	0	0	0	0	0	0
HU.2	patient	0	0	0	0	0	0	0	0	0	0	0	0	0	0	0	0	0	0	0	0	0	0	0	0	0	0	0	0	0	0	0	0	0	0	0	0	0	0	0	0	0	0	0	0	0	0	0	0
HY.1	city	0	0	0	0	0	0	0	0	0	0	0	0	0	0	0	0	0	0	0	0	0	0	0	0	0	0	0	0	0	0	0	0	0	0	0	0	0	0	0	0	0	0	0	0	0	0	0	0
HZ.2	måby	0	0	0	0	0	0	0	0	0	0	0	0	0	0	0	0	0	0	0	0	0	0	0	0	0	0	0	0	0	0	0	0	0	0	0	0	0	0	0	0	0	0	0	0	0	0	0	0
HZ.3	måby	0	0	0	0	0	0	0	0	0	0	0	0	0	0	0	0	0	0	0	0	0	0	0	0	0	0	0	0	0	0	0	0	0	0	0.00912333	0	0	0	0	0	0	0	0	0	0	0	0	0
JA.1	city	0	0	0	0	0	0	0	0	0	0	0	0	0	0	0	0	0	0	0	0	0	0	0	0	0	0	0	0	0	0	0	0	0	0	0	0	0	0	0	0	0	0	0	0	0	0	0	0
JB.1	city	0	0	0	0	0	0	0	0	0	0	0	0	0	0	0	0	0	0	0	0	0	0	0	0	0	0	0	0	0	0	0	0	0	0	0	0	0	0	0	0	0	0	0	0	0	0	0	0
JB.1.1	city	0	0	0	0	0	0	0	0	0	0	0	0	0	0	0	0	0	0	0	0	0	0	0	0	0	0	0	0	0	0	0	0	0	0	0	0	0	0	0	0	0	0	0	0	0	0	0	0
JC.1	patient	0	0	0	0	0	0	0	0	0	0	0	0	0	0	0	0	0	0	0	0	0	0	0	0	0	0	0	0	0	0	0	0	0	0	0	0	0	0	0	0	0	0	0	0	0	0	0	0
JC.3	patient	0	0	0	0	0	0	0	0	0	0	0	0	0	0	0	0	0	0	0	0	0	0	0	0	0	0	0	0	0	0	0	0	0	0	0	0	0	0	0	0	0	0	0	0	0	0	0	0
JC.4	patient	0	0	0	0	0	0	0	0	0	0	0	0	0	0	0	0	0	0	0	0	0	0	0	0	0	0	0	0	0	0	0	0	0	0	0	0	0	0	0	0	0	0	0	0	0	0	0	0
JC.5	aircraft	0	0	0	0	0	0.00128571	0	0	0	0	0	0	0	0	0	0	0	0	0	0	0	0	0	0	0	0	0	0	0	0	0	0	0	0	0	0	0	0	0	0	0	0	0	0	0	0	0	0
JD.1.1.5	city	0	0	0	0	0	0	0	0	0	0	0	0	0	0	0	0	0	0	0	0	0	0	0	0	0	0	0	0	0	0	0	0	0	0	0	0	0	0	0	0	0	0	0	0	0	0	0	0
JF.1	käppala	0	0	0	0	0	0	0	0	0	0	0	0	0	0	0	0	0	0	0	0	0	0	0	0	0	0	0	0	0	0	0	0	0	0	0	0	0	0	0	0	0	0	0	0	0	0	0	0
JF.2	patient	0	0	0	0	0	0	0	0	0	0	0	0	0	0	0	0	0	0	0	0	0	0	0	0	0	0	0	0	0	0	0	0	0	0	0	0	0	0	0	0	0	0	0	0	0	0	0	0
JG.1	city	0	0	0	0	0	0	0	0	0	0	0	0	0	0	0	0	0	0	0	0	0	0	0	0	0	0	0	0	0	0	0	0	0	0	0	0	0	0	0	0	0	0	0	0	0	0	0	0
JK.1	city	0	0	0	0	0	0	0	0	0	0	0	0	0	0	0	0	0	0	0	0	0	0	0	0	0	0	0	0	0	0	0	0	0	0	0	0	0	0	0	0	0	0	0	0	0	0	0	0
JS.2	käppala	0	0	0	0	0	0	0	0	0	0	0	0	0	0	0	0	0	0	0	0	0	0	0	0	0	0	0	0	0	0	0	0	0	0	0	0	0	0	0	0	0	0	0	0	0	0	0	0
JU.1	patient	0	0	0	0	0	0	0	0	0	0	0	0	0	0	0	0	0	0	0	0	0	0	0	0	0	0	0	0	0	0	0	0	0	0	0	0	0	0	0	0	0	0	0	0	0	0	0	0
JW.1	patient	0	0	0	0	0	0	0	0	0	0	0	0	0	0	0	0	0	0	0	0	0	0	0	0	0	0	0	0	0	0	0	0	0	0	0	0	0	0	0	0	0	0	0	0	0	0	0	0
JY.1	patient	0	0	0	0	0	0	0	0	0	0	0	0	0	0	0	0	0	0	0	0	0	0	0	0	0	0	0	0	0	0	0	0	0	0	0	0	0	0	0	0	0	0	0	0	0	0	0	0
JZ.1	patient	0	0	0	0	0	0	0	0	0	0	0	0	0	0	0	0	0	0	0	0	0	0	0	0	0	0	0	0	0	0	0	0	0	0	0	0	0	0	0	0	0	0	0	0	0	0	0	0
KC.1	city	0	0	0	0	0	0	0.00139198	0	0	0	0	0	0	0	0	0	0	0	0	0	0	0	0	0	0	0	0	0	0	0	0	0	0	0	0	0	0	0	0	0	0	0	0	0	0	0	0	0
Unassigned	patient	0	0	0	0	0	0	0	0	0	0	0	0	0	0	0	0	0	0	0	0	0	0	0	0	0	0	0	0	0	0	0	0	0	0	0	0	0	0	0	0	0	0	0	0	0	0	0	0
XAD	city	0	0	0	0	0	0	0	0	0	0	0	0	0	0	0	0	0	0	0.0012262	0	0	0	0	0	0	0	0	0	0	0	0	0	0	0	0	0	0	0	0	0	0	0	0	0	0	0	0	0
XAH	patient	0	0	0	0	0	0	0	0	0	0	0	0	0	0	0	0	0	0	0	0	0	0	0	0	0	0	0	0	0	0	0	0	0	0	0	0	0	0	0	0	0	0	0	0	0	0	0	0
XAP	patient	0	0	0	0	0	0	0	0	0	0	0	0	0	0	0	0	0	0	0.00665464	0	0	0	0	0	0	0	0	0	0	0	0	0	0	0	0	0	0	0	0	0	0	0	0	0	0	0	0	0
XAS	måby	0	0	0	0.0121315	0	0	0	0	0	0	0	0	0	0	0	0	0	0	0	0	0	0	0	0	0	0	0	0	0	0	0	0	0	0	0	0	0.0142844	0	0	0	0	0	0	0	0	0	0	0
XAV	patient	0	0	0	0	0	0	0	0	0	0	0	0	0	0	0	0	0	0	0	0	0	0	0	0	0	0	0	0	0	0	0	0	0	0	0	0	0	0	0	0	0	0	0	0	0	0	0	0
XBB	måby	0	0	0	0	0	0	0	0	0	0	0	0	0	0	0	0	0	0	0	0	0	0	0	0	0	0	0	0	0	0	0	0	0	0	0	0	0	0	0	0	0	0	0	0	0	0	0	0
XBB.1	patient	0	0	0	0	0	0	0.00738956	0	0	0	0	0	0.0399999	0	0	0	0	0	0	0	0	0	0	0	0	0	0	0	0.00393119	0	0.00792915	0	0	0	0	0	0	0	0	0	0	0	0.00719255	0	0	0.0121959	0	0
XBB.1-like	patient	0	0	0	0	0	0	0	0	0	0	0	0	0	0	0	0	0	0	0	0	0	0	0	0	0	0	0	0	0	0	0	0	0	0	0	0	0	0	0	0	0	0	0	0	0	0	0	0
XBB.1.10	city	0	0	0	0	0	0	0	0	0	0	0	0	0	0	0	0	0	0	0	0	0	0	0	0	0	0	0	0	0	0	0	0	0	0	0	0	0	0	0	0	0	0	0.00163845	0	0	0	0	0
XBB.1.11.1	käppala	0	0	0	0	0	0.00260885	0	0	0	0	0	0	0	0	0.00105708	0	0	0	0	0	0	0	0	0	0	0.0209064	0.001144	0.00171477	0	0	0.0152339	0	0	0.00233376	0.0143067	0	0	0	0	0	0	0	0	0	0	0	0	0
XBB.1.12	city	0	0	0	0	0	0.00141945	0	0	0	0	0	0	0	0	0	0	0	0	0	0	0	0	0	0	0	0.0160927	0	0	0	0	0	0	0.00100147	0	0	0	0	0	0	0	0	0	0	0	0	0	0	0
XBB.1.12.1	måby	0	0	0	0	0	0	0	0	0	0	0	0	0	0	0	0	0	0	0	0	0	0	0	0	0	0	0	0	0	0	0	0	0	0	0	0	0	0	0	0	0	0	0	0	0	0	0	0
XBB.1.13	city	0	0	0.00264414	0.00111737	0	0	0	0	0	0	0	0	0	0	0	0.00228982	0.00270012	0	0	0	0	0	0.00523925	0	0	0.00235574	0.00273358	0	0	0	0.0183309	0.0153006	0	0.00443432	0.00379553	0.0242424	0	0	0	0	0	0.00228888	0.00162844	0	0	0	0	0
XBB.1.14.1	patient	0	0	0	0	0	0	0	0	0	0	0	0	0	0	0	0	0	0	0	0	0	0	0	0	0	0	0	0	0	0	0	0	0	0	0	0	0	0.00499397	0	0	0	0	0	0	0	0	0	0
XBB.1.15	city	0	0	0	0	0	0	0	0	0	0	0	0	0	0	0	0	0	0	0	0	0	0	0	0	0	0	0	0	0	0	0	0	0	0	0	0	0	0	0	0	0	0	0	0	0	0	0	0
XBB.1.15.1	måby	0	0.0013704	0	0	0	0	0	0	0	0	0	0	0	0	0	0	0	0	0	0	0	0	0	0	0	0	0	0	0	0	0	0	0	0	0.00112834	0	0	0	0	0	0	0	0.0010644	0	0	0	0	0
XBB.1.16	patient	0	0	0	0	0	0	0	0	0	0	0	0	0	0	0	0	0	0	0	0	0	0	0	0	0	0	0	0	0	0	0	0	0	0	0.0208098	0.083017	0	0	0	0	0	0	0	0	0	0	0	0
XBB.1.16-like	patient	0	0	0	0	0	0	0	0	0	0	0	0	0	0	0	0	0	0	0	0	0	0	0	0	0	0	0	0	0	0	0	0	0	0	0	0	0	0	0	0	0	0	0	0	0	0	0	0
XBB.1.16.1	patient	0	0	0	0	0	0	0	0	0	0	0	0	0	0	0	0	0	0	0	0	0	0	0	0	0	0	0.00254128	0	0	0.00121469	0.0072628	0	0	0.0376182	0.0112016	0.0400167	0	0	0	0	0	0	0	0	0	0	0	0
XBB.1.16.10	city	0	0	0	0	0	0	0	0	0	0	0	0	0	0	0	0	0	0	0	0	0	0	0	0	0	0	0	0	0	0	0	0	0	0	0	0	0	0	0	0	0	0	0	0	0	0	0	0
XBB.1.16.11	aircraft	0	0	0	0	0	0	0	0	0	0	0	0	0	0.977256	0	0	0	0	0	0	0	0	0	0	0	0	0	0	0	0	0	0	0	0	0.0136869	0	0	0	0	0	0	0	0	0	0	0	0	0
XBB.1.16.13	käppala	0	0	0	0	0	0	0	0	0	0	0	0	0	0	0	0	0	0	0	0	0	0	0	0	0	0	0	0	0	0	0	0	0	0	0	0	0	0	0	0	0	0	0	0	0	0	0	0
XBB.1.16.15	käppala	0	0	0	0	0	0	0	0	0	0	0	0	0	0	0	0	0	0	0	0	0	0	0	0	0	0	0	0	0	0	0	0	0	0	0	0	0	0	0	0	0	0	0	0	0	0	0	0
XBB.1.16.16	käppala	0	0	0	0	0	0	0	0	0	0	0	0	0	0	0	0	0	0	0	0	0	0	0	0	0	0	0	0	0	0.00214133	0	0	0	0	0.0118129	0	0	0	0	0	0	0	0	0	0	0	0	0
XBB.1.16.17	patient	0	0	0	0	0	0	0	0	0	0	0	0	0	0	0	0	0	0	0	0	0	0	0	0	0	0	0	0	0	0	0	0	0	0	0	0	0	0	0	0	0	0	0	0	0	0	0	0
XBB.1.16.18	city	0	0	0	0	0	0	0	0	0	0	0	0	0	0	0	0	0	0	0	0	0	0	0	0	0	0	0	0	0	0	0	0.0310933	0	0.0160425	0	0	0	0	0	0	0	0	0	0	0	0	0	0
XBB.1.16.19	måby	0	0	0	0	0	0	0	0	0	0	0	0	0	0.0140785	0	0	0	0	0	0	0	0	0	0	0	0	0.0173521	0	0	0.0243048	0.0161134	0	0	0.0182934	0.0244537	0.0246613	0	0	0	0	0	0	0	0	0	0.00310171	0	0.00143066
XBB.1.16.2	måby	0	0	0	0	0	0	0	0	0	0	0	0	0	0.00108291	0	0	0	0	0	0	0	0	0	0	0	0	0	0	0	0	0	0	0	0	0.0401776	0.0098064	0	0	0	0	0	0	0	0	0	0	0	0
XBB.1.16.21	patient	0	0	0	0	0	0	0	0	0	0	0	0	0	0	0	0	0	0	0	0	0	0	0	0	0	0	0	0	0	0	0.00107043	0	0	0	0	0	0	0	0	0	0	0	0	0	0	0	0	0
XBB.1.16.22	city	0	0	0	0	0	0	0	0	0	0	0	0	0	0	0	0	0	0	0	0	0	0	0	0	0	0	0	0	0	0	0	0	0	0	0	0	0	0	0	0	0	0	0	0	0	0	0	0
XBB.1.16.24	patient	0	0	0	0	0	0	0	0	0	0	0	0	0	0	0	0	0	0	0	0	0	0	0	0	0	0	0	0	0	0	0	0	0	0	0	0	0	0	0	0	0	0	0	0	0	0	0	0
XBB.1.16.26	patient	0	0	0	0	0	0	0	0	0	0	0	0	0	0	0	0	0	0	0	0	0	0	0	0	0	0	0	0	0	0	0	0	0	0	0	0	0	0	0	0	0	0	0	0	0	0	0	0
XBB.1.16.3	city	0	0	0	0	0	0	0	0	0	0	0	0	0	0	0	0	0	0	0	0	0	0	0	0	0	0	0	0	0	0	0	0	0	0	0	0	0	0	0	0	0	0	0	0	0	0	0	0
XBB.1.16.4	city	0	0	0	0	0	0	0	0	0	0	0	0	0	0	0	0	0	0	0	0	0	0	0	0	0	0	0.00214858	0	0	0.0156461	0.0169677	0.0222417	0	0	0	0	0	0	0	0	0	0	0	0	0.00244024	0	0	0
XBB.1.16.6	käppala	0	0	0	0	0	0	0	0	0	0	0	0	0	0	0	0	0	0	0	0	0	0	0	0	0	0	0	0	0	0	0	0	0	0	0.00741353	0.0184919	0	0	0	0	0	0	0	0	0	0	0	0
XBB.1.16.7	måby	0	0	0	0	0	0	0	0	0	0	0	0	0	0	0	0	0	0	0	0	0	0	0	0	0	0	0	0	0	0	0	0	0	0	0	0	0	0	0	0	0	0	0	0	0	0	0	0
XBB.1.16.8	käppala	0	0	0	0	0	0	0	0	0	0	0	0	0	0	0	0	0	0	0	0	0	0	0	0	0	0	0	0	0	0	0	0	0	0	0	0	0	0	0	0	0	0	0	0	0	0	0	0
XBB.1.16.9	city	0	0	0	0	0	0	0	0	0	0	0	0	0	0	0	0	0	0	0	0	0	0	0	0	0	0	0	0	0	0	0	0	0	0	0	0	0	0	0	0	0	0	0	0	0	0	0	0
XBB.1.17	city	0	0	0.00101664	0	0	0	0	0	0	0	0	0	0	0	0	0	0	0	0	0	0	0	0	0	0	0	0	0	0	0	0	0	0	0	0	0	0	0	0	0	0	0	0	0	0	0	0	0
XBB.1.17.1	käppala	0	0	0	0	0	0.0207793	0	0	0	0	0	0	0	0	0	0	0	0	0	0	0	0.00793785	0	0	0	0	0	0	0.00704504	0	0	0	0	0	0	0	0	0	0	0	0	0	0	0	0	0	0	0
XBB.1.18.1	käppala	0	0	0	0	0	0	0	0	0	0	0	0	0.0312498	0	0	0	0	0	0	0	0	0	0	0	0	0	0	0	0	0	0	0	0	0.0499551	0.00527377	0	0	0	0	0	0.0117547	0	0	0	0	0	0	0
XBB.1.19	city	0	0	0	0	0	0.00846554	0	0	0	0	0	0	0	0	0.0853087	0	0	0	0	0	0	0	0	0	0	0	0	0	0	0	0.00210892	0	0	0	0	0	0	0	0	0	0	0	0.138733	0	0	0	0	0
XBB.1.19.1	patient	0	0	0	0	0	0	0	0	0	0	0	0	0	0	0.254938	0	0	0	0	0	0	0	0	0	0	0	0	0	0	0	0.00139873	0	0	0	0	0	0	0	0	0	0	0	0	0	0	0	0	0
XBB.1.19.2	måby	0	0	0	0	0	0	0	0	0	0	0	0	0	0	0	0	0	0	0	0	0	0	0	0	0	0	0	0	0	0	0	0	0	0	0	0	0	0	0	0	0	0	0	0	0	0	0.00275866	0
XBB.1.20	patient	0	0	0	0	0	0	0	0	0	0	0	0	0	0	0	0	0	0	0	0	0	0	0	0	0	0	0	0	0	0	0	0	0	0	0	0	0	0	0	0	0	0	0	0	0	0	0	0
XBB.1.21	city	0	0	0	0	0	0	0	0	0	0	0	0	0	0	0	0	0	0	0	0	0	0	0.00104312	0	0	0	0	0	0	0	0	0	0	0	0	0	0	0	0	0	0	0	0	0	0	0	0	0
XBB.1.22	måby	0	0	0	0	0	0	0	0	0	0	0	0	0	0	0	0	0	0	0	0.0278634	0	0	0	0	0	0	0	0	0	0.0103992	0	0	0	0	0	0	0	0	0	0	0	0	0	0	0	0	0	0.04932
XBB.1.22.1	patient	0	0	0	0	0	0	0	0	0	0	0	0	0	0	0	0	0.0358004	0	0	0	0	0	0	0	0	0	0	0	0	0	0	0	0	0	0	0	0	0	0	0	0	0	0	0	0	0	0	0
XBB.1.22.2	käppala	0	0	0	0	0	0	0	0	0	0	0	0	0	0	0	0	0	0	0	0.00939757	0	0	0	0	0	0	0	0	0	0	0	0	0	0	0	0	0	0	0	0.00216017	0	0	0	0	0	0	0	0
XBB.1.22.3	city	0	0	0	0	0	0	0	0	0	0	0	0	0	0	0	0	0	0	0	0	0	0	0	0	0	0	0	0	0	0	0	0	0	0	0	0	0	0	0	0	0	0	0	0	0	0	0	0
XBB.1.23	patient	0	0	0	0	0	0	0	0	0	0	0	0	0	0	0	0	0	0	0	0	0	0	0	0	0	0	0	0	0	0	0	0	0	0	0	0	0	0	0	0	0	0	0	0	0	0	0	0
XBB.1.24	patient	0	0	0	0	0	0	0	0	0	0	0	0	0	0	0	0	0	0	0	0	0	0	0	0	0	0	0	0	0	0	0	0	0	0	0	0	0	0	0	0	0	0	0	0	0	0	0	0
XBB.1.25	patient	0	0	0	0	0	0	0	0	0	0	0	0	0	0	0	0	0	0	0	0	0	0	0	0	0	0	0	0	0	0	0	0	0	0	0	0	0	0	0	0	0	0	0	0	0	0	0	0
XBB.1.26	aircraft	0	0	0	0.151025	0	0	0	0	0	0	0	0	0	0	0	0	0.0247002	0	0	0	0	0	0	0	0	0	0	0	0	0	0	0	0	0	0	0	0	0	0	0	0	0	0	0	0	0	0	0
XBB.1.27	käppala	0	0	0	0	0	0	0	0	0	0	0	0	0	0	0	0	0	0	0	0	0	0	0	0	0	0.00114002	0	0	0	0	0	0	0	0	0	0	0	0	0	0	0	0	0	0	0	0	0	0
XBB.1.28.1	patient	0	0	0	0	0	0	0	0	0	0	0	0	0	0	0	0	0.0255968	0	0	0	0	0	0	0	0	0.0106145	0	0	0	0	0	0	0	0	0	0	0	0	0	0	0	0	0	0	0	0	0	0
XBB.1.29	aircraft	0	0	0.0169965	0	0	0	0	0	0	0	0	0	0	0	0	0	0	0	0	0	0	0	0	0	0	0	0	0	0	0	0	0	0	0	0	0	0	0	0	0	0	0	0	0	0	0	0	0
XBB.1.3	käppala	0	0	0	0	0	0	0	0	0	0	0	0	0	0	0	0	0	0	0	0	0	0	0	0	0	0	0.00347692	0	0	0	0	0	0	0	0	0	0	0	0	0	0	0	0	0	0	0	0	0
XBB.1.30	käppala	0	0	0.00167717	0	0	0	0	0	0	0	0	0	0	0	0	0	0.00158144	0	0	0	0	0	0.00644938	0	0	0.00113516	0	0	0	0.00866206	0	0	0	0	0	0	0	0	0	0	0	0	0	0	0	0	0	0
XBB.1.33	patient	0	0	0	0	0	0	0	0	0	0	0	0	0	0	0	0	0	0	0	0	0	0	0	0	0	0	0	0	0	0	0	0	0	0	0	0	0	0	0	0	0	0	0	0	0	0	0	0
XBB.1.34	city	0	0	0	0	0	0	0	0	0	0	0	0	0	0	0	0	0	0	0	0	0	0	0.0096389	0	0.0139672	0	0	0.0177822	0	0	0	0	0	0	0	0	0	0	0	0	0	0.0127881	0	0	0	0	0	0
XBB.1.34.1	käppala	0	0	0	0	0	0	0	0	0	0	0	0	0	0	0	0	0	0	0	0	0	0	0	0	0	0	0	0	0	0	0	0	0	0	0	0	0	0	0	0	0	0	0	0	0	0	0.00565746	0
XBB.1.35	city	0	0	0.00289466	0	0	0	0	0	0	0	0	0	0	0	0	0	0.00175048	0	0	0	0	0	0.00114555	0	0	0.00144566	0	0	0	0.00258751	0	0	0	0	0	0	0	0	0	0	0	0	0	0	0	0	0	0
XBB.1.36	city	0	0.00103727	0	0	0	0	0	0	0	0	0	0	0	0	0	0	0	0	0	0	0	0	0	0	0	0	0	0	0.00135486	0	0.00102216	0	0	0	0	0	0.00230033	0	0	0	0	0	0	0	0	0	0	0
XBB.1.37	city	0	0	0.00197343	0	0	0	0	0	0	0	0	0	0	0	0	0	0	0	0	0	0	0	0	0	0	0	0	0	0	0	0	0	0	0	0	0	0	0	0	0	0	0	0	0	0	0	0	0
XBB.1.37.1	käppala	0	0	0	0	0	0	0	0	0	0	0	0	0	0	0	0	0	0	0	0	0	0	0	0	0	0	0	0	0	0	0	0	0	0	0	0	0	0	0	0	0	0	0	0	0.00274745	0	0	0
XBB.1.38	city	0	0	0	0	0	0	0	0	0	0	0	0	0	0	0	0	0	0	0	0	0	0	0	0	0	0	0	0	0	0	0	0	0	0	0	0	0	0	0	0	0	0	0	0	0	0	0	0
XBB.1.38.1	city	0	0	0	0	0	0	0	0	0	0	0	0	0	0	0	0	0	0	0	0	0	0	0	0	0	0	0	0	0	0	0	0	0	0	0	0	0	0	0	0	0	0	0	0	0	0	0	0
XBB.1.4	city	0	0	0	0	0	0	0	0	0	0	0	0	0	0	0	0	0	0	0	0	0	0	0	0	0	0.0194759	0	0	0	0	0	0	0	0	0	0	0	0	0	0	0	0	0	0	0	0	0	0
XBB.1.4.1	patient	0	0	0	0	0	0	0	0	0	0	0	0	0	0	0	0	0	0	0	0	0	0	0	0	0	0	0	0	0	0	0	0	0	0	0	0	0	0	0.0026781	0	0	0	0	0	0	0	0	0
XBB.1.41	patient	0	0	0	0	0	0	0	0	0	0	0	0	0	0	0	0	0	0	0	0	0	0	0	0	0	0	0	0	0	0	0	0	0	0	0	0	0	0	0	0	0	0	0	0	0	0	0	0
XBB.1.41.1	patient	0	0	0	0	0	0	0	0	0	0	0	0	0	0	0	0	0	0	0	0	0	0	0	0	0	0	0	0	0	0	0	0	0	0	0	0	0	0	0	0	0	0	0	0	0	0	0	0
XBB.1.41.2	patient	0	0	0	0	0	0	0	0	0	0	0	0	0	0	0	0	0	0	0	0	0	0	0	0	0	0	0	0	0	0	0	0	0	0	0	0	0	0	0	0	0	0	0	0	0	0	0	0
XBB.1.41.3	käppala	0	0	0	0	0	0	0	0	0	0	0	0	0	0	0	0	0	0	0	0	0	0	0	0	0	0	0	0	0	0	0	0	0	0	0	0	0	0	0	0	0	0	0	0	0	0	0	0
XBB.1.42	måby	0	0	0	0	0	0	0	0	0	0	0	0	0	0	0	0	0	0	0	0	0	0	0	0	0	0	0	0	0	0	0	0	0.0363669	0	0	0.0100827	0	0	0	0	0	0	0	0	0	0	0	0
XBB.1.42.1	city	0	0	0	0	0	0	0	0	0	0	0	0	0	0	0	0	0	0	0	0	0	0	0	0	0	0	0	0	0	0	0	0	0	0	0	0	0	0	0	0	0	0	0	0	0	0	0	0
XBB.1.43	city	0	0	0	0	0	0	0	0	0	0	0	0	0	0	0	0	0	0	0	0	0	0	0.00224072	0	0	0	0	0	0	0.00324551	0	0	0	0	0	0	0	0	0	0	0	0	0	0	0	0	0	0
XBB.1.43.1	city	0	0	0	0	0	0	0	0	0	0	0	0	0	0	0	0	0	0	0	0	0	0	0.00101861	0	0	0	0	0	0	0	0	0	0	0	0	0	0	0	0	0	0	0	0	0	0	0	0	0.00180851
XBB.1.44	patient	0	0	0	0	0	0	0	0	0	0	0	0	0	0	0	0	0	0	0	0	0	0	0	0	0	0	0	0	0	0	0	0	0	0	0	0	0	0	0	0	0	0	0	0	0	0	0	0
XBB.1.44.1	käppala	0	0	0	0	0	0	0	0	0	0	0	0	0	0	0	0	0	0	0	0	0	0	0	0.00504394	0	0	0	0	0	0	0	0	0	0	0	0	0	0	0	0	0	0	0	0	0	0	0	0
XBB.1.45	käppala	0	0	0	0	0	0	0	0	0	0	0	0	0	0	0	0	0	0	0	0	0	0	0	0	0	0	0	0	0	0	0	0	0	0	0	0	0	0	0	0	0	0	0.00144421	0	0	0	0	0
XBB.1.45.1	city	0	0	0	0	0	0	0	0	0	0	0	0	0	0	0	0	0	0	0	0	0.00478927	0	0.00192904	0	0.00129947	0	0	0	0	0	0	0	0	0	0.00367756	0	0	0	0	0.00213468	0.00217821	0	0	0	0	0	0	0
XBB.1.48	patient	0	0	0	0	0	0	0	0	0	0	0	0	0	0	0	0	0	0	0	0	0	0	0	0	0	0	0	0	0	0	0	0	0	0	0	0	0	0	0	0	0	0	0	0	0	0	0	0
XBB.1.49	käppala	0	0	0	0	0	0	0	0	0	0	0	0	0	0	0	0	0	0	0	0	0	0	0	0	0	0	0	0	0	0	0	0	0	0	0	0	0	0	0	0	0	0	0	0	0	0	0	0
XBB.1.5	patient	0	0	0	0	0.0405414	0.0185631	0	0	0	0	0	0	0.211382	0	0	0	0	0	0.0109998	0	0.0728134	0.00776853	0	0	0.0491689	0.0114168	0.119721	0.110219	0.0334949	0	0.0602967	0.107984	0.349537	0	0.0667495	0.0128559	0	0	0.00284038	0.0433364	0	0.0147276	0.232989	0.16869	0	0	0.0897351	0.00351187
XBB.1.5.1	käppala	0	0	0	0	0	0	0	0	0	0	0	0	0	0	0	0	0	0.00207167	0	0.0280581	0	0.00673188	0.00772929	0	0	0	0	0	0.0766836	0	0	0	0	0	0.00251142	0	0	0	0	0	0	0	0	0	0.00582929	0.0107388	0	0
XBB.1.5.10	käppala	0	0	0	0	0	0	0	0	0	0	0	0	0	0	0	0	0	0	0	0	0	0	0	0	0	0	0	0	0	0	0	0	0	0	0	0.0689229	0	0	0	0	0	0	0	0	0	0	0	0.00375838
XBB.1.5.100	måby	0	0	0	0	0.00178253	0	0	0	0	0	0	0	0	0	0	0	0	0	0	0	0	0	0	0	0	0	0	0	0	0	0	0	0	0	0	0	0	0	0	0	0	0	0	0	0	0	0	0
XBB.1.5.101	måby	0	0	0	0	0	0	0	0	0	0	0.00746269	0	0	0	0	0	0	0	0	0.00329893	0	0	0	0	0	0	0	0	0	0.00179087	0.011856	0	0	0	0	0	0	0	0	0	0	0	0	0	0	0.00495419	0	0
XBB.1.5.102	city	0	0	0	0	0	0	0	0	0	0	0	0	0	0	0	0	0	0	0	0	0	0	0	0	0	0	0	0	0	0	0	0	0	0	0	0	0	0	0	0	0	0	0	0.00925359	0	0	0	0
XBB.1.5.103	patient	0	0	0	0	0	0	0	0	0	0	0	0	0	0	0	0	0	0	0	0	0	0	0	0	0	0	0	0	0	0	0	0	0	0	0	0	0	0	0	0	0	0	0	0	0	0	0	0
XBB.1.5.104	käppala	0	0	0	0	0	0	0	0	0	0	0	0	0	0	0	0	0	0	0.0185925	0	0	0	0	0.0520193	0	0	0	0	0	0	0	0	0	0	0	0	0	0	0	0	0	0	0	0	0	0	0	0.00655024
XBB.1.5.105	city	0	0	0	0	0	0	0	0	0	0	0	0	0	0	0	0	0	0	0	0	0	0	0	0	0	0	0	0	0	0	0	0	0	0	0	0	0	0	0	0	0	0	0	0	0	0	0	0
XBB.1.5.106	käppala	0	0	0	0	0	0	0	0	0	0	0	0	0	0	0	0	0	0	0	0	0	0	0	0	0	0	0	0	0	0	0	0	0	0	0	0	0	0	0	0	0	0	0	0	0	0.012386	0	0
XBB.1.5.107	city	0	0	0	0	0	0	0	0	0	0	0	0	0	0	0	0	0	0	0	0	0	0	0.0132135	0.00846711	0	0	0	0	0	0	0	0	0	0	0	0.00192634	0	0	0.00699623	0	0	0	0	0	0.00651447	0.0166885	0.00791319	0
XBB.1.5.11	måby	0	0	0	0	0	0	0	0	0	0	0	0	0	0	0	0.0886941	0	0	0	0	0	0	0.00449046	0	0	0	0	0	0.0551413	0	0	0	0	0	0	0	0	0	0	0	0	0	0	0	0	0	0	0.00884822
XBB.1.5.12	city	0	0	0	0	0.00123457	0	0.0201861	0	0	0	0	0	0	0	0	0	0	0	0	0.0107872	0	0.0101825	0.0146567	0.0279598	0.0106929	0.00458348	0.00311256	0.0243644	0	0.00192596	0	0	0	0.00465661	0	0	0	0	0	0	0	0.0366609	0	0.0228879	0.053681	0	0.0106011	0.0117126
XBB.1.5.13	city	0	0	0	0	0	0.14325	0.0817309	0	0	0	0	0	0	0	0	0	0.0242292	0.0115974	0	0.0433358	0.023371	0.0055399	0.0171472	0.0110539	0.0919837	0.0234237	0.0486913	0.0184348	0.0224005	0.0285501	0.00708036	0.00434247	0	0.00211778	0	0	0	0	0	0.0400138	0.00379727	0	0	0.0144794	0.0693305	0.031528	0.0255024	0.0196794
XBB.1.5.14	city	0	0	0	0	0	0	0	0	0	0	0	0	0	0	0	0	0	0	0.0172374	0	0	0.00913156	0.032378	0	0	0.00382329	0	0	0	0	0.0168247	0	0	0	0	0	0	0	0	0	0	0.0415432	0	0	0	0.0203727	0	0
XBB.1.5.15	city	0	0	0.0178436	0	0	0	0	0	0	0	0	0	0	0	0	0	0	0	0	0	0	0	0	0	0.0089243	0	0	0	0	0	0	0	0	0	0	0	0	0.0124807	0	0.0121741	0.0167593	0	0	0	0	0	0.00243661	0
XBB.1.5.16	city	0	0	0	0	0	0.0129805	0	0	0	0	0	0	0	0	0	0.00841784	0	0	0	0	0	0	0	0	0	0	0	0	0	0	0	0	0	0	0	0	0	0	0	0	0	0	0	0	0	0	0	0.00530763
XBB.1.5.17	city	0	0	0	0	0	0.0195309	0	0	0	0	0	0	0	0	0	0	0.0487201	0.035428	0	0.0113638	0.0296114	0.012194	0	0	0.0015568	0.0328476	0.00184882	0.0495635	0	0	0.00815712	0	0	0	0	0	0.0299321	0.00370833	0	0	0.00135396	0	0	0	0	0.00505674	0	0.0125517
XBB.1.5.18	käppala	0	0	0	0	0.00195695	0.0419032	0	0	0	0	0	0	0	0	0	0	0	0	0	0	0	0.010765	0.0056996	0.00113938	0	0	0.00935393	0	0	0	0	0	0	0.00314183	0	0	0	0	0.0238405	0.0197677	0	0	0	0	0.00504414	0.00891176	0	0.0160553
XBB.1.5.19	käppala	0	0	0	0	0	0	0	0	0	0	0	0	0	0	0	0	0	0	0	0.00162836	0.0246491	0	0	0.00614456	0	0	0	0	0	0	0	0	0	0	0	0	0	0.0324106	0	0	0	0.0230864	0	0	0	0	0.030868	0.00793284
XBB.1.5.2	käppala	0	0	0	0	0	0.00478857	0	0	0	0	0	0	0	0	0	0	0	0	0.00108906	0.00231864	0	0.00156848	0	0	0	0	0.00355928	0	0	0	0	0	0	0	0	0	0	0	0	0.00126218	0	0.0185519	0	0	0	0	0	0
XBB.1.5.20	käppala	0	0	0	0	0	0	0.0204845	0	0	0	0	0	0	0	0	0	0	0	0.0399957	0.0124796	0	0	0	0	0.0973071	0	0	0	0	0	0	0	0	0	0	0.00551336	0	0	0	0	0	0	0	0	0.0058917	0	0	0.00988342
XBB.1.5.21	city	0	0	0.0179267	0	0	0.0281333	0	0	0	0	0	0	0	0	0	0	0	0	0	0.003483	0	0	0	0	0	0	0.0100581	0	0	0	0	0	0	0	0	0	0	0.0112887	0	0	0.015858	0	0	0	0	0.00647999	0	0.00571711
XBB.1.5.23	käppala	0	0	0	0	0	0	0	0	0	0	0	0	0	0	0	0	0	0	0	0.0102078	0	0	0.0165949	0.0218263	0.0209077	0.0331602	0.00619555	0	0	0	0	0	0	0	0.0499487	0	0	0	0	0	0	0	0	0	0.0167949	0	0.0206599	0
XBB.1.5.24	city	0	0	0	0	0	0	0.0126931	0	0	0	0	0	0	0	0	0	0	0	0	0	0	0	0.00708994	0.00335492	0	0	0.0174809	0.0111907	0.00854573	0	0	0	0	0	0	0.0241045	0	0	0	0.0187195	0	0	0	0.00273197	0.015198	0	0.0336262	0.0116187
XBB.1.5.25	city	0	0	0	0	0	0	0	0	0	0	0	0	0	0	0	0	0	0	0	0	0	0	0.00362472	0	0	0	0	0.00540742	0	0	0	0	0	0	0	0	0	0	0	0	0	0	0	0	0	0	0	0.00245875
XBB.1.5.26	city	0	0	0	0	0	0	0	0	0	0	0.00147493	0	0	0	0	0	0	0.111307	0	0	0	0	0	0.00171417	0	0	0.0116999	0	0	0	0.00148255	0.0141465	0	0	0	0	0.0142798	0	0.0107715	0	0	0	0	0	0	0	0	0
XBB.1.5.27	city	0	0	0	0	0	0	0	0	0	0	0	0	0	0	0	0	0	0	0	0	0	0	0	0	0	0	0	0.00749415	0	0	0	0	0	0	0	0	0	0	0	0	0	0	0	0	0	0	0	0.0144859
XBB.1.5.28	city	0	0	0	0	0	0	0	0	0	0	0	0	0.0139098	0	0	0	0	0	0	0	0	0	0	0	0	0	0	0	0	0.0207754	0.00250582	0	0	0	0	0	0	0	0	0	0	0	0	0	0	0	0	0
XBB.1.5.3	patient	0	0	0	0	0	0	0.00189413	0	0	0	0	0	0	0	0	0	0	0	0	0	0	0	0	0	0	0	0	0	0	0	0	0	0	0.0272237	0	0	0	0	0	0	0	0	0	0	0	0	0	0
XBB.1.5.30	käppala	0	0	0	0	0	0.00200885	0	0	0	0	0	0	0	0	0	0	0	0	0	0	0.00367494	0	0	0.0015423	0	0.0012645	0	0	0	0	0.00196338	0	0	0	0	0	0	0	0	0.0010524	0	0.00275145	0	0	0	0.00419536	0	0
XBB.1.5.31	city	0	0	0	0	0	0	0	0	0	0	0	0	0	0	0	0	0	0	0	0	0	0	0.00905008	0.0161149	0	0	0.00967458	0.0101657	0.00462396	0	0	0	0	0	0	0	0.0383414	0.0285642	0.00987071	0	0	0	0	0.016645	0	0	0	0.00928873
XBB.1.5.32	city	0	0	0	0	0	0	0.0105624	0	0	0	0	0	0	0	0.00104822	0	0	0	0	0	0	0	0.0222403	0.0124907	0.0287214	0	0	0.0134075	0	0	0.00187764	0	0	0	0	0	0	0	0	0	0	0	0	0.0365831	0.0438957	0	0	0
XBB.1.5.33	måby	0	0	0	0	0	0.00120822	0.0107694	0	0	0	0	0	0.0208333	0	0	0	0	0	0	0	0	0.00287999	0	0	0.0159837	0.07811	0	0	0	0	0.00155725	0.0112191	0	0	0.00180195	0	0	0	0	0.0198679	0	0	0	0	0	0	0.00269042	0.00148886
XBB.1.5.34	måby	0	0	0.00157119	0	0	0.00130506	0.00223896	0	0	0	0	0	0	0	0	0	0	0.0015444	0.0016225	0.0029853	0	0	0	0.0038787	0.00182815	0.00125266	0.00199788	0	0	0.00151877	0	0	0	0	0	0.00164762	0	0.00113064	0.00155763	0.00166922	0.00110358	0.0019305	0	0	0.0017306	0.00234568	0.00239054	0.00220653
XBB.1.5.35	måby	0	0.00187939	0	0	0	0.0104053	0	0	0	0	0	0	0	0	0	0	0	0	0.00113074	0	0	0	0.00106212	0	0	0	0	0	0	0.00265543	0.0185528	0	0	0	0	0	0	0	0	0	0	0	0	0	0	0	0	0.00270634
XBB.1.5.36	city	0	0	0	0	0.0020284	0.0127277	0	0	0	0	0	0	0	0	0	0	0	0	0	0.00212219	0	0	0.00663479	0.0124853	0	0	0.00117527	0	0.00103417	0	0.0207662	0	0	0	0	0.00112885	0	0.00117681	0	0	0	0	0	0	0	0.0203303	0	0
XBB.1.5.37	city	0	0	0.00113422	0	0	0.00147018	0.0182199	0	0	0	0	0	0	0	0	0	0	0	0	0.0578873	0	0	0.0117875	0.00615627	0.00260377	0.0283482	0.0319004	0.061741	0.0705661	0.0369273	0.0879489	0	0.00106952	0.0365291	0.106091	0.0375176	0	0	0	0.0012799	0	0	0	0.00116516	0.0074043	0.00947679	0.010035	0.0180465
XBB.1.5.38	måby	0	0	0	0	0	0	0	0	0	0	0	0	0	0	0	0	0	0	0	0	0	0	0	0	0	0	0	0	0	0	0	0	0	0	0	0.00109579	0	0	0	0	0	0	0	0	0	0	0	0
XBB.1.5.39	käppala	0	0	0	0	0	0	0	0	0	0	0	0	0	0	0	0	0	0	0	0	0	0	0	0	0	0	0	0	0	0	0	0	0	0	0	0	0	0	0	0	0	0	0	0	0	0	0	0
XBB.1.5.4	käppala	0	0	0	0	0	0	0	0	0	0	0	0	0	0	0	0	0	0	0	0	0	0	0	0	0	0	0.00616971	0.0102489	0	0	0	0	0	0.0150265	0	0	0	0.0299558	0	0	0	0	0	0	0	0	0	0.0144317
XBB.1.5.40	city	0	0	0	0	0	0	0	0	0	0	0	0	0.0140623	0	0	0	0	0	0.00753473	0	0	0	0.00240088	0	0	0	0	0	0	0	0	0	0	0	0	0	0	0	0	0	0	0	0	0	0	0	0.00606519	0
XBB.1.5.41	city	0	0	0	0	0	0	0	0	0	0	0	0	0	0	0	0	0	0	0	0	0	0.001296	0.00667332	0	0	0	0	0	0	0	0	0	0	0	0	0	0	0	0	0	0	0	0	0	0.0014018	0	0	0
XBB.1.5.42	city	0	0	0	0	0	0	0	0	0	0	0	0	0	0	0	0	0	0	0	0	0	0	0	0	0	0	0	0	0	0	0	0	0	0	0	0	0.00142012	0	0	0	0	0	0	0	0	0	0	0
XBB.1.5.43	city	0	0.00262236	0	0	0	0.0840766	0	0	0	0	0	0	0	0	0	0	0	0	0	0	0	0	0	0	0	0	0	0	0.00741841	0	0	0	0	0	0	0	0	0	0	0	0	0	0	0	0	0	0	0.0052254
XBB.1.5.45	måby	0	0	0	0	0	0	0	0	0	0	0	0	0	0	0	0	0	0	0	0	0	0	0	0	0	0	0	0	0	0	0	0	0	0	0	0	0	0	0	0	0.001339	0	0	0	0	0	0	0
XBB.1.5.46	käppala	0	0	0	0	0	0.013604	0	0	0	0	0	0	0	0	0	0	0	0	0	0.0100156	0	0	0	0.0151808	0	0.0061954	0	0.00327742	0	0.0023227	0	0	0	0	0	0	0	0	0	0.0138371	0	0	0	0	0	0	0	0
XBB.1.5.47	city	0	0	0.0162663	0	0	0.00629833	0.00330418	0	0	0	0	0	0	0	0	0	0	0	0	0	0	0	0	0	0	0.00625479	0	0	0	0	0	0	0	0	0	0	0	0	0	0	0	0	0	0	0	0	0	0.00164809
XBB.1.5.48	käppala	0	0	0	0	0	0	0.00383442	0	0	0	0	0	0	0	0	0	0	0	0	0	0	0	0	0	0	0	0	0	0	0	0	0.0899637	0	0	0	0	0	0	0	0	0	0	0	0	0	0	0.003522	0
XBB.1.5.49	måby	0	0	0	0	0	0.00347638	0	0	0	0	0	0	0	0	0	0	0	0	0	0	0	0	0	0	0	0	0	0	0	0.0108189	0	0	0.0411141	0	0	0	0	0	0	0	0	0	0.00163369	0	0	0	0	0
XBB.1.5.5	city	0	0	0.0083225	0	0	0	0	0	0	0	0	0	0	0	0	0	0	0	0	0	0.0107527	0.00874362	0	0.00530504	0	0	0	0	0	0	0	0	0.0661036	0	0	0	0	0	0	0	0	0	0	0.00324018	0	0	0.00404858	0
XBB.1.5.50	city	0	0	0	0	0	0	0.00251639	0	0.00140213	0.00258241	0	0	0	0	0	0	0	0	0	0	0	0	0	0	0	0	0.00176747	0	0	0.00140671	0	0	0	0	0	0	0	0.0011492	0	0	0.00207314	0	0	0	0	0.00156037	0	0.00253469
XBB.1.5.51	käppala	0	0	0	0	0	0.0010359	0	0	0	0	0	0	0	0	0	0	0	0	0	0	0	0	0.0226829	0.0258509	0	0	0	0	0	0	0	0.0241865	0	0	0	0	0	0	0	0	0	0	0	0	0.00464996	0	0.0223693	0.00765515
XBB.1.5.52	city	0	0	0	0	0	0	0.0132826	0	0	0	0	0	0	0	0	0	0.00112051	0	0	0	0	0	0	0	0	0	0	0	0	0.0351688	0	0	0	0	0	0	0	0	0	0	0	0	0	0	0	0	0	0
XBB.1.5.53	patient	0	0	0	0	0	0	0	0	0	0	0	0	0	0	0	0	0	0	0	0	0	0	0	0	0	0	0	0	0	0	0	0	0	0	0	0	0	0	0	0	0	0	0	0	0	0	0	0
XBB.1.5.54	city	0	0	0	0	0	0	0	0	0	0	0	0	0	0	0	0	0	0	0	0	0	0	0	0	0	0	0	0	0	0	0	0	0	0	0	0	0	0	0	0	0	0	0	0	0	0.00655891	0	0
XBB.1.5.55	käppala	0	0	0	0	0	0	0	0	0	0	0	0	0	0	0	0	0	0.00172468	0	0	0	0	0	0	0	0	0	0	0	0	0	0	0	0	0	0	0	0	0	0	0	0	0	0	0	0	0	0
XBB.1.5.56	city	0	0	0	0	0	0	0	0	0	0	0	0	0	0	0	0	0	0	0	0	0	0	0	0	0	0	0	0	0	0	0	0	0	0	0	0	0	0	0	0	0	0	0	0	0	0	0	0
XBB.1.5.57	käppala	0	0	0.0132537	0	0	0	0	0	0	0	0	0	0	0	0	0	0	0	0	0.00678817	0	0.0510358	0	0	0	0	0	0	0	0	0	0	0.00702472	0	0	0	0	0	0	0	0.0836891	0	0	0	0	0	0	0
XBB.1.5.59	city	0	0	0	0	0	0	0.00150746	0	0	0	0	0	0.0326307	0	0	0	0	0.0012904	0	0	0	0	0	0	0	0	0	0.0134534	0.0237657	0.0213107	0	0	0.0519192	0	0	0.02193	0	0	0	0	0	0	0	0	0.0147491	0	0	0
XBB.1.5.6	city	0	0	0	0	0	0	0.00103925	0	0	0	0	0	0	0	0	0	0.00194819	0	0	0	0	0	0	0	0	0	0	0	0	0	0	0	0	0	0	0	0.00127222	0	0	0	0	0	0	0	0.0014006	0	0	0
XBB.1.5.60	käppala	0	0	0	0	0	0.0155521	0	0	0	0	0	0	0	0	0.0015625	0	0	0	0	0	0	0.0115796	0	0.00287998	0	0.0148354	0.00152519	0.00794603	0	0	0	0	0	0	0	0	0	0	0	0	0	0	0	0	0	0	0	0
XBB.1.5.61	käppala	0	0	0.00146834	0	0	0	0	0	0	0	0	0	0	0	0	0.00412371	0	0	0.00103366	0.00139747	0	0.00154366	0	0	0.00121414	0.0028049	0.020545	0	0.00115468	0.00119981	0	0.00365336	0	0	0	0	0	0	0	0.00140458	0	0	0.00124844	0	0.00197957	0.00128991	0.0011274	0.00158589
XBB.1.5.62	city	0	0	0	0	0	0	0	0	0	0	0	0	0	0	0	0	0	0	0.0128028	0	0	0.00155705	0.00337351	0	0	0	0	0	0	0	0	0	0	0.0195056	0	0	0	0	0	0.00816967	0	0.0189953	0	0	0.00200146	0	0.00182422	0
XBB.1.5.63	käppala	0	0	0	0	0	0.0109332	0	0	0	0	0	0	0	0	0	0	0	0	0	0.0299977	0	0.00297055	0	0	0.0130484	0	0	0	0	0.00339656	0	0	0.0592584	0	0.015525	0	0	0	0.0702321	0.0451842	0.022744	0.00112951	0	0	0	0	0	0
XBB.1.5.64	city	0	0	0	0	0	0	0	0	0	0	0	0	0	0	0	0	0	0	0	0	0	0	0	0	0	0	0	0	0	0	0	0	0	0	0	0	0	0	0	0	0	0	0	0	0	0	0	0
XBB.1.5.65	city	0	0	0	0	0	0	0.00636421	0	0	0	0	0	0	0	0	0	0	0	0	0.0093678	0.0202775	0.0367355	0.00577816	0	0.00779221	0.0187752	0.00857417	0.0147201	0.00415051	0.0298961	0	0.0518189	0	0.0634122	0	0	0	0	0	0.00808733	0	0.0250516	0	0.0143042	0	0	0.00459784	0.0221564
XBB.1.5.66	city	0	0	0.00617236	0	0	0	0.00461943	0	0	0	0	0	0	0	0	0.0231355	0	0	0	0	0.00685242	0.00961055	0	0.00305314	0	0.0028458	0	0	0	0	0	0	0	0	0	0.0321508	0	0	0	0	0	0	0	0	0.00283517	0	0	0.00391402
XBB.1.5.67	måby	0	0	0.19256	0	0.0049505	0	0	0	0	0	0	0	0	0	0	0	0	0	0	0	0	0.00496415	0	0	0	0	0.0432791	0	0	0.0810403	0	0	0	0	0	0.0608353	0	0	0	0	0	0	0	0	0	0.134107	0.0382594	0.132861
XBB.1.5.68	city	0	0	0	0	0	0	0	0	0	0	0	0	0	0	0	0	0	0	0	0	0	0	0	0	0	0	0	0	0	0	0	0	0	0	0.00870131	0	0	0	0	0	0	0	0	0	0	0	0	0
XBB.1.5.69	måby	0	0	0	0	0	0	0	0	0	0	0	0	0	0	0	0	0	0	0	0	0	0.00803988	0	0	0	0	0	0	0	0	0	0	0	0	0	0	0	0	0	0	0	0	0	0	0	0	0	0
XBB.1.5.7	käppala	0	0	0	0	0	0.00868415	0.0356741	0	0	0	0	0	0	0	0	0	0	0	0	0.00981446	0.00459057	0	0.0127695	0.00291821	0	0.00828023	0.00896037	0.0204447	0	0.0204851	0	0	0	0	0	0	0	0	0.0126799	0	0.0317834	0	0	0.00802012	0.00470692	0	0.00210626	0
XBB.1.5.7-like	patient	0	0	0	0	0	0	0	0	0	0	0	0	0	0	0	0	0	0	0	0	0	0	0	0	0	0	0	0	0	0	0	0	0	0	0	0	0	0	0	0	0	0	0	0	0	0	0	0
XBB.1.5.71	käppala	0	0	0	0	0	0	0	0	0	0	0	0	0	0	0	0	0	0	0	0	0	0	0	0	0	0	0	0	0	0	0	0	0	0	0.00477689	0	0	0	0	0	0	0	0	0	0	0	0	0.0111875
XBB.1.5.73	käppala	0	0	0.0123882	0	0	0.0269281	0.0170947	0	0	0	0.0125376	0	0.0109637	0	0	0	0	0	0.020946	0	0.00939583	0	0	0.0177499	0.0230782	0	0.0155868	0	0.0252794	0.0285735	0.044797	0.00502234	0	0.0159118	0	0.0103154	0	0.0167386	0	0.00286904	0.00656583	0	0	0	0	0.0148969	0.0167518	0.0120209
XBB.1.5.73-like	patient	0	0	0	0	0	0	0	0	0	0	0	0	0	0	0	0	0	0	0	0	0	0	0	0	0	0	0	0	0	0	0	0	0	0	0	0	0	0	0	0	0	0	0	0	0	0	0	0
XBB.1.5.74	patient	0	0	0	0	0	0	0	0	0	0	0	0	0	0	0	0	0	0	0	0	0	0	0	0	0	0	0	0	0	0	0	0	0	0	0	0	0	0	0	0	0	0	0	0	0	0	0	0
XBB.1.5.75	käppala	0	0	0	0	0	0	0	0	0	0	0	0	0	0	0	0	0	0	0	0.001361	0	0	0	0	0	0	0	0	0	0	0	0	0	0	0	0	0	0	0	0	0	0.0146228	0	0	0	0	0	0
XBB.1.5.76	city	0	0.00141182	0.00225763	0	0	0.00175624	0.00210554	0	0	0	0.00351494	0	0	0	0.00252048	0.00207291	0.00149745	0.00190783	0.00176731	0.00208053	0.00198992	0.00329146	0.00189288	0.00180428	0.00169078	0.00369133	0.00203587	0.00216213	0.0015863	0.00148356	0.0174371	0.00162075	0.00133345	0.0248479	0.061421	0.00405063	0.00223173	0.00189355	0.00213343	0.00179335	0.00193845	0.00930398	0.00164256	0.00210283	0.0025633	0.0100597	0.0024438	0.00206292
XBB.1.5.77	måby	0	0	0	0	0	0	0	0	0	0	0	0	0	0	0	0	0	0	0	0	0	0	0	0	0	0.00103153	0	0	0	0	0	0	0	0	0	0	0	0	0	0	0	0	0	0	0	0	0	0
XBB.1.5.78	city	0	0.00223214	0.00118401	0	0	0	0	0	0	0	0	0	0	0	0	0	0	0	0	0	0	0.00125266	0.00139778	0.00895183	0.00109469	0.00331339	0	0	0	0	0	0	0.00105088	0	0	0	0.00108618	0	0	0	0.00138681	0.00116623	0	0.00199879	0.00181561	0.00110759	0	0.0122615
XBB.1.5.79	käppala	0	0	0	0	0	0	0	0	0	0	0	0	0	0	0	0	0	0	0	0	0	0	0	0	0	0	0	0	0	0	0	0	0	0	0	0	0	0	0	0	0	0	0	0	0	0	0	0.00411985
XBB.1.5.8	city	0	0	0	0	0	0	0	0	0	0	0	0	0	0	0	0	0	0	0	0	0	0	0	0	0	0	0.00170511	0	0	0	0	0	0	0	0	0	0	0	0	0	0.00262674	0	0	0	0	0	0	0
XBB.1.5.80	käppala	0	0	0.00211261	0	0.00358905	0.00444672	0.00288635	0	0	0	0	0	0.0416667	0	0	0	0	0.00241761	0.00213055	0.00219578	0.0295247	0.00383329	0	0.0093997	0.00237969	0	0.0019802	0	0	0.00855274	0.00293934	0.00356234	0	0.00280395	0	0.00231125	0	0.00555746	0	0.00890543	0.0202004	0.00155238	0	0	0	0.00253627	0.00270961	0.00353272
XBB.1.5.81	city	0	0	0	0	0	0	0	0	0	0	0	0	0	0	0	0	0	0	0	0	0	0	0	0	0	0	0	0	0	0	0	0	0	0	0	0	0	0	0	0	0	0	0	0	0	0	0	0
XBB.1.5.82	käppala	0	0	0	0	0	0	0	0	0	0	0	0	0	0	0	0	0	0	0	0	0	0	0	0	0	0	0.00107434	0.00114336	0	0.0144887	0	0	0	0	0	0.00547945	0	0	0	0	0	0	0	0	0	0	0	0.00280474
XBB.1.5.83	city	0	0	0.124495	0	0	0.0274583	0.124697	0	0	0	0	0	0	0	0	0.0375485	0	0	0.00159236	0.0504427	0	0.24291	0.181378	0.0764183	0	0.0173201	0.10846	0.174945	0.0804318	0.103259	0.0483426	0	0	0	0	0	0	0	0.136208	0.0249603	0.089484	0	0.587564	0.185246	0.237415	0.159607	0.210082	0.0901453
XBB.1.5.84	måby	0	0	0	0	0	0	0	0	0	0	0	0	0	0	0	0	0	0	0	0	0	0	0	0	0	0	0	0	0	0	0	0	0	0	0	0	0	0	0	0	0	0	0	0	0	0	0.00125	0
XBB.1.5.86	city	0	0	0	0	0	0	0.00644588	0	0	0	0	0	0	0	0	0	0	0	0	0	0	0	0	0	0	0	0	0.00193231	0.0267661	0	0	0	0	0	0	0	0	0	0	0	0	0	0	0	0.00253684	0	0	0
XBB.1.5.87	patient	0	0	0	0	0	0	0	0	0	0	0	0	0	0	0	0	0	0	0	0	0	0	0	0	0	0	0	0	0	0	0	0	0	0	0	0	0	0	0	0	0	0	0	0	0	0	0	0
XBB.1.5.88	city	0	0	0	0	0	0	0	0	0	0	0	0	0	0	0	0	0	0	0	0.031743	0	0	0	0	0	0	0	0	0	0	0	0	0	0	0	0	0	0	0	0	0	0	0	0	0	0	0	0
XBB.1.5.89	city	0	0	0	0	0	0	0	0	0	0	0	0	0	0	0	0	0	0	0	0	0	0	0	0	0	0	0	0	0	0	0	0	0	0	0	0	0	0	0	0	0	0	0	0	0	0	0	0
XBB.1.5.9	käppala	0	0	0.0237139	0	0	0	0	0	0	0	0	0	0	0	0	0	0	0	0	0	0	0	0	0.00603015	0	0.00125865	0	0	0	0	0	0	0	0	0	0	0	0	0	0	0	0.036907	0	0	0	0	0	0
XBB.1.5.90	käppala	0	0	0	0	0	0	0	0	0	0	0	0	0	0	0	0	0	0	0	0	0	0	0	0	0	0	0	0	0	0	0	0	0	0	0	0	0	0	0	0	0	0	0	0	0	0	0	0
XBB.1.5.91	city	0	0	0	0	0	0	0	0	0	0	0	0	0	0	0	0	0	0	0.00349288	0	0	0	0	0	0	0	0	0	0.00932857	0	0	0	0	0	0	0	0	0	0	0	0	0	0	0	0	0.00262711	0	0
XBB.1.5.92	käppala	0	0.00273224	0	0	0	0	0	0	0	0	0	0	0	0	0	0	0	0	0	0	0	0	0	0	0	0	0	0	0	0	0	0	0	0	0	0	0	0	0	0	0	0	0	0	0	0	0	0
XBB.1.5.93	käppala	0	0	0	0	0.00834366	0	0	0	0	0	0	0	0	0	0	0	0	0	0	0	0	0.0113493	0	0.00454982	0	0	0	0	0	0	0	0	0	0.00113773	0	0	0	0	0	0	0	0	0	0	0	0.00231323	0	0.00228319
XBB.1.5.94	city	0	0	0.031809	0	0	0.0425138	0.00167058	0	0	0	0	0	0	0	0	0	0	0	0.0239373	0	0.0791782	0.0369184	0	0.0388535	0	0.0516786	0	0.00241544	0.00105319	0.0042259	0.00642286	0.0284481	0	0	0.0013116	0.0127736	0.00798988	0	0.0159691	0.00186964	0	0	0	0.00578763	0.00112871	0.00975119	0.00123527	0.00148676
XBB.1.5.95	city	0	0	0	0	0.00102414	0.00151278	0.00121918	0	0	0	0	0	0	0	0.00195312	0	0	0	0	0	0	0.00132633	0.00164459	0.00190972	0.00136821	0.00122368	0.00199059	0	0	0	0	0	0	0	0	0	0	0	0	0	0	0	0	0.0011349	0.00137388	0	0.00180955	0.00161673
XBB.1.5.96	city	0	0	0.0258044	0	0	0	0	0	0	0	0	0	0	0	0	0	0	0	0.0492671	0.031519	0	0.0340901	0.0398225	0.00128535	0.0123412	0	0.00629231	0.00263171	0	0	0	0	0	0	0	0.0109805	0	0	0.00577708	0.0113791	0	0	0	0.00849449	0	0	0.0170995	0.00642919
XBB.1.5.97	käppala	0	0	0	0	0	0.0168985	0	0	0	0	0	0	0	0	0	0	0	0	0	0	0	0	0	0	0.0063284	0	0	0	0	0	0.00479802	0.010022	0	0	0	0	0	0	0	0	0	0	0	0	0	0	0	0
XBB.1.5.98	käppala	0	0	0	0	0	0	0	0	0	0	0	0	0	0	0	0	0	0	0	0	0	0	0	0	0	0	0	0	0	0	0	0	0	0	0	0	0	0	0	0	0	0	0	0	0	0	0	0
XBB.1.5.99	city	0	0	0.00160421	0	0	0.00187239	0.0376755	0	0	0	0	0	0	0	0	0	0.00116822	0	0	0	0	0	0.00169108	0.00147027	0	0	0	0	0	0.00104988	0	0	0	0.00335813	0	0.00106041	0	0.00133501	0	0.00129527	0	0.00191138	0	0	0	0.00113007	0.00271063	0
XBB.1.6	city	0	0	0	0	0	0	0	0	0	0	0	0	0	0	0	0	0	0	0	0	0	0	0	0	0	0	0	0	0	0	0	0	0	0	0	0	0	0	0	0	0	0	0	0	0	0	0	0
XBB.1.7	city	0	0.00173882	0	0	0	0	0	0	0	0	0	0	0	0	0	0	0	0	0.0369987	0	0	0	0	0	0	0	0	0	0	0	0	0.00118224	0	0	0	0	0	0	0	0	0.0267179	0	0	0	0	0	0	0
XBB.1.9	city	0	0	0	0	0	0	0	0	0	0	0	0	0	0	0	0	0	0	0	0	0	0	0	0	0	0	0	0	0	0	0	0	0	0	0	0	0	0	0.0351881	0	0	0.0308638	0	0	0	0	0	0
XBB.1.9.1	patient	0	0	0	0	0	0	0.0644216	0	0	0	0	0	0	0	0	0	0	0	0	0	0.0558886	0	0	0	0.111613	0.0174138	0.19788	0.0975329	0.0512911	0.0404588	0.137988	0.0982107	0.00581964	0	0.101763	0.117211	0	0	0.0101201	0	0	0	0	0.0606426	0	0.0330981	0.016597	0.0624816
XBB.1.9.1-like	patient	0	0	0	0	0	0	0	0	0	0	0	0	0	0	0	0	0	0	0	0	0	0	0	0	0	0	0	0	0	0	0	0	0	0	0	0	0	0	0	0	0	0	0	0	0	0	0	0
XBB.1.9.2	patient	0	0	0	0	0	0	0.0239909	0	0	0	0	0	0	0	0	0	0	0	0	0.0944827	0.0514807	0.0315573	0.0174418	0.064715	0	0	0	0	0.00587799	0	0.125322	0.00717131	0	0	0	0	0	0	0.00690701	0.0174083	0.202256	0.00206126	0	0	0.0320925	0	0.0162696	0.00169961
XBB.1.9.2-like	patient	0	0	0	0	0	0	0	0	0	0	0	0	0	0	0	0	0	0	0	0	0	0	0	0	0	0	0	0	0	0	0	0	0	0	0	0	0	0	0	0	0	0	0	0	0	0	0	0
XBB.1.9.3	patient	0	0	0	0	0	0	0	0	0	0	0	0	0	0	0	0	0	0	0	0	0	0	0	0	0	0	0	0	0	0	0	0	0	0	0	0	0	0	0	0	0	0	0	0	0	0	0	0
XBB.1.9.5	city	0	0	0	0	0	0	0	0	0	0	0	0	0	0	0	0	0	0	0	0	0	0	0.00553401	0	0	0	0	0	0	0	0	0	0	0	0	0	0	0	0	0	0	0	0	0	0	0	0	0
XBB.1.9.7	city	0	0	0	0	0	0	0	0	0	0	0	0	0	0	0	0	0	0	0	0	0	0	0	0	0	0	0	0	0	0	0	0	0	0	0	0	0	0	0	0	0	0	0	0	0	0	0	0
XBB.2	patient	0	0	0	0	0	0	0	0	0	0	0	0	0	0	0	0	0	0	0	0	0	0	0	0	0	0	0	0	0	0	0	0	0	0	0	0	0	0	0	0	0	0	0	0	0	0	0	0
XBB.2.1	käppala	0	0	0	0	0	0	0	0	0	0	0	0	0	0	0	0	0	0	0	0	0	0	0	0	0	0	0	0	0	0	0	0	0	0	0	0	0	0	0	0	0	0	0	0	0	0	0	0
XBB.2.10	patient	0	0	0	0	0	0	0	0	0	0	0	0	0	0	0	0	0	0	0	0.00507792	0	0	0	0	0	0	0	0	0	0	0	0	0	0	0	0	0	0	0	0	0	0	0	0	0	0	0	0
XBB.2.12	käppala	0	0	0	0	0	0	0	0	0	0	0	0	0	0	0	0	0	0	0	0	0	0	0	0.00202951	0	0	0	0	0	0	0	0	0	0	0	0	0	0	0	0	0	0	0	0	0	0	0	0
XBB.2.2	patient	0	0	0	0	0	0	0	0	0	0	0	0	0	0	0	0	0	0	0	0	0	0	0	0	0	0	0	0	0	0	0	0	0	0	0	0	0	0	0	0	0	0	0	0	0	0	0	0
XBB.2.3	city	0	0.0152354	0	0	0	0.00396022	0	0	0	0	0	0	0	0	0	0	0	0	0	0	0	0	0.00415096	0	0	0	0	0	0.0149804	0	0.0108182	0	0.00961439	0	0	0.0127437	0	0	0	0.00586247	0	0	0	0.0048976	0	0.0243282	0	0
XBB.2.3-like	käppala	0	0	0	0	0	0	0	0	0	0	0	0	0	0	0	0	0	0	0	0	0	0	0	0	0	0	0	0	0	0	0	0	0	0	0	0	0	0	0	0	0	0	0	0	0	0	0	0
XBB.2.3-like(1)	käppala	0	0	0	0	0	0	0	0	0	0	0	0	0	0	0	0	0	0	0	0	0	0	0	0	0	0	0	0	0	0	0	0	0	0	0	0	0	0	0	0	0	0	0	0	0	0	0	0
XBB.2.3.1	city	0	0	0	0	0	0	0	0	0	0	0	0	0	0	0	0	0	0	0	0	0	0	0	0	0	0	0	0	0	0	0	0	0	0.0207007	0.00112023	0.0032577	0	0	0	0	0	0	0	0	0	0	0	0
XBB.2.3.11	måby	0	0	0	0	0	0	0	0	0	0	0	0	0	0	0	0	0	0	0	0	0	0	0	0	0	0	0	0	0	0	0	0	0	0.0208632	0	0	0	0	0	0	0	0	0	0	0	0	0	0
XBB.2.3.12	city	0	0	0	0	0	0	0	0	0	0	0	0	0	0	0	0	0	0	0	0	0	0	0	0	0	0	0	0	0	0	0	0	0	0	0.00229874	0	0	0	0	0	0	0	0	0	0	0	0	0
XBB.2.3.13	city	0	0	0	0	0	0	0	0	0	0	0	0	0	0	0	0	0	0	0	0	0	0	0	0	0	0.00141726	0	0	0	0	0	0	0	0	0.0119901	0	0	0	0	0	0	0	0	0	0	0	0	0
XBB.2.3.14	city	0	0	0	0	0	0	0	0	0	0	0	0	0	0	0	0	0	0	0	0	0	0	0	0	0	0	0	0	0	0	0	0	0	0.00255676	0	0	0	0	0	0	0	0	0	0	0	0	0	0
XBB.2.3.15	patient	0	0	0	0	0	0	0	0	0	0	0	0	0	0	0	0	0	0	0	0	0	0	0	0	0	0	0	0	0	0	0	0	0	0	0.00328073	0	0	0	0	0	0	0	0	0	0	0	0	0
XBB.2.3.18	käppala	0	0	0	0	0	0	0	0	0	0	0	0	0	0	0	0	0	0	0	0	0	0	0	0	0	0	0	0	0	0	0	0	0	0	0.00198357	0	0	0	0	0	0	0	0	0	0	0	0	0
XBB.2.3.19	käppala	0	0	0	0	0	0	0	0	0	0	0	0	0	0	0	0	0	0	0	0	0	0	0	0	0	0	0	0	0	0	0	0	0	0.0104357	0.01726	0	0	0	0	0	0	0	0	0	0	0	0	0
XBB.2.3.2	måby	0	0	0	0	0	0	0	0	0	0	0	0	0	0	0	0	0	0	0	0	0	0	0	0	0	0	0	0	0	0	0	0	0	0	0	0	0	0	0	0	0	0	0	0	0	0	0	0
XBB.2.3.3	käppala	0	0	0	0	0	0	0	0	0	0	0	0	0	0	0	0	0	0	0	0	0	0	0	0	0	0	0	0	0	0	0	0	0	0.0145134	0	0	0	0	0	0	0	0	0	0	0	0	0	0
XBB.2.3.4	käppala	0	0	0	0	0	0	0	0	0	0	0	0	0	0	0	0	0	0	0	0	0	0	0	0	0	0	0	0	0	0	0	0	0	0	0	0	0	0	0	0	0	0	0	0	0	0	0	0
XBB.2.3.5	käppala	0	0	0	0	0	0	0	0	0	0	0	0	0	0	0	0	0	0	0	0	0	0	0	0	0	0	0	0	0	0	0	0	0	0	0	0	0	0	0	0	0	0	0	0	0	0	0	0
XBB.2.3.6	måby	0	0	0	0	0	0	0	0	0	0	0	0	0	0	0	0	0	0	0	0	0	0	0	0	0	0	0	0	0	0	0	0.00338867	0	0	0	0	0	0	0	0	0	0	0	0	0	0	0	0
XBB.2.3.7	city	0	0	0	0	0	0	0	0	0	0	0	0	0	0	0	0	0	0	0	0	0	0	0	0	0	0	0.00459676	0	0	0	0	0	0	0	0	0	0	0	0	0	0	0	0	0	0	0.00527029	0	0
XBB.2.3.8	city	0	0	0	0	0	0	0	0	0	0	0	0	0	0	0	0	0	0	0	0	0	0	0	0	0	0	0	0	0	0	0	0	0	0	0	0	0	0	0	0	0	0	0	0	0	0	0	0
XBB.2.3.9	city	0	0	0	0	0	0	0.00159714	0	0	0	0	0	0	0	0	0	0	0	0	0	0	0	0	0	0	0	0	0	0	0	0	0	0	0	0.00199593	0	0	0	0	0	0	0	0	0	0	0	0	0
XBB.2.4	aircraft	0	0.0169337	0	0	0	0	0	0	0	0	0	0	0	0	0	0	0	0	0	0	0	0	0	0	0	0	0	0	0	0	0.00277493	0	0	0	0	0	0	0	0	0	0	0	0	0	0	0	0	0
XBB.2.5	måby	0	0	0	0	0	0	0	0	0	0	0	0	0	0	0	0	0	0	0	0	0	0	0	0	0	0	0	0	0	0	0	0	0	0	0	0	0	0	0	0	0	0	0	0	0	0	0	0
XBB.5	aircraft	0	0	0	0	0	0	0	0	0	0	0	0	0	0	0.0017316	0	0	0	0	0	0	0	0	0	0	0	0	0	0	0	0	0	0	0	0	0	0	0	0	0	0	0	0	0	0	0	0	0
XBB.6.1	käppala	0	0	0	0	0	0	0	0	0	0	0	0	0	0	0	0	0	0	0	0	0	0	0	0	0	0	0	0	0	0	0	0	0	0	0	0	0	0	0	0	0	0	0	0	0	0	0	0
XBB.7	aircraft	0	0	0	0	0	0	0	0	0.00429185	0	0	0	0	0	0	0	0	0	0	0	0	0	0	0	0	0	0	0	0	0	0	0	0	0	0	0	0	0	0	0	0	0	0	0	0	0	0	0
XBC	city	0	0	0.0188034	0	0	0	0	0	0	0	0	0	0	0	0	0.0075254	0	0	0.0563757	0	0	0	0	0	0	0	0	0	0	0	0	0	0	0	0	0	0	0	0	0.00494166	0	0	0	0	0	0	0	0
XBC.1	patient	0	0	0.0440749	0	0	0	0	0	0	0	0	0	0	0	0	0	0	0	0.00854104	0	0	0	0	0	0	0	0	0	0	0	0	0	0	0	0	0	0	0	0	0	0	0	0	0	0	0	0	0
XBC.1.1	patient	0	0	0	0	0	0	0	0	0	0	0	0	0	0	0	0	0	0	0	0	0	0	0	0	0	0	0	0	0	0	0	0	0	0	0	0	0	0	0	0	0	0	0	0	0	0	0	0
XBC.1.2	patient	0	0	0	0	0	0	0	0	0	0	0	0	0	0	0	0	0	0	0	0	0	0	0	0	0	0	0	0	0	0	0	0	0	0	0	0	0	0	0	0	0	0	0	0	0	0	0	0
XBC.1.2.1	city	0	0	0	0	0	0.0050725	0	0	0	0	0	0	0	0	0	0	0	0	0	0	0	0	0	0	0	0	0	0	0	0	0	0	0	0	0	0	0	0	0	0	0	0	0	0	0	0	0	0
XBC.1.3	city	0	0	0	0	0	0	0	0	0	0	0	0	0	0	0	0	0	0	0	0	0	0	0	0	0	0	0	0	0	0	0	0	0	0	0	0	0	0	0	0	0	0	0	0	0	0	0	0
XBD	käppala	0	0	0	0	0	0	0	0	0	0	0	0	0	0	0	0	0	0	0	0	0	0	0.00114687	0	0	0	0	0	0	0	0	0	0	0	0	0	0	0	0	0	0.00302365	0	0	0	0	0	0	0
XBE	city	0	0	0	0	0	0	0	0	0	0	0	0	0	0	0	0	0	0	0.00748851	0	0	0	0	0	0	0	0	0	0	0	0	0	0	0	0	0	0	0.00360551	0	0	0	0	0	0	0	0	0	0
XBF	patient	0	0	0	0	0	0	0	0	0	0	0	0	0	0	0	0	0	0	0	0	0	0	0.00182537	0	0	0	0	0	0	0	0	0	0	0	0	0	0	0	0.0117153	0	0	0	0	0	0	0	0.00266218	0
XBF-like	patient	0	0	0	0	0	0	0	0	0	0	0	0	0	0	0	0	0	0	0	0	0	0	0	0	0	0	0	0	0	0	0	0	0	0	0	0	0	0	0	0	0	0	0	0	0	0	0	0
XBF.1	käppala	0	0	0	0	0	0.0129687	0	0	0	0	0	0	0	0	0	0	0	0	0	0	0	0	0	0	0	0	0	0	0	0	0	0	0	0	0	0	0	0	0.0149319	0	0	0	0	0	0	0	0	0
XBF.10	käppala	0	0	0	0	0	0	0	0	0	0	0	0	0	0	0	0	0	0	0	0	0	0	0	0	0	0	0	0	0	0	0	0	0	0	0	0	0	0	0	0	0	0	0	0	0	0	0	0
XBF.2	city	0	0	0	0	0	0	0	0	0	0	0	0	0	0	0	0	0	0	0	0	0	0	0	0	0.00331178	0	0	0	0	0	0	0	0	0	0	0	0	0	0	0	0	0	0	0	0	0	0	0
XBF.3	käppala	0	0	0	0	0	0	0	0	0	0	0	0	0	0	0	0	0	0	0	0	0	0	0	0	0	0	0	0	0	0	0	0	0	0	0	0	0	0	0	0	0	0	0	0	0	0	0	0
XBF.4	city	0	0	0	0	0	0	0	0	0	0	0	0	0	0	0	0	0	0	0	0	0	0	0	0	0	0	0	0	0	0	0	0	0	0	0	0	0	0	0	0.00108696	0	0	0	0	0	0	0	0.00694133
XBF.5	city	0	0	0	0	0	0	0	0	0	0	0	0	0	0	0	0	0	0	0	0	0.00490898	0	0	0	0.0202082	0	0	0	0	0	0	0	0	0	0	0	0	0.00706903	0	0	0	0.00396102	0	0	0.00143489	0	0	0
XBF.6	käppala	0	0	0	0	0	0.00102796	0	0	0	0	0	0	0	0	0	0	0	0	0	0	0	0	0	0	0.00127621	0	0	0	0	0	0	0	0	0	0	0	0.0206709	0	0	0.00699999	0	0	0	0	0	0	0	0.00715121
XBF.7	city	0	0	0	0	0	0	0	0	0	0	0	0	0	0	0	0	0	0	0	0	0.00481723	0	0	0	0	0	0	0	0	0	0	0	0	0	0	0	0.0108071	0	0	0	0	0	0	0	0	0.00633485	0	0
XBF.8	city	0	0	0	0	0	0	0	0	0	0	0	0	0	0	0	0	0	0	0	0	0	0	0	0	0	0	0	0	0	0	0	0	0	0	0	0	0	0	0	0	0	0	0	0.00879786	0	0	0	0
XBF.9	city	0	0	0	0	0	0	0	0	0	0	0	0	0	0	0	0	0	0	0	0	0	0	0	0	0	0	0	0	0	0	0	0	0	0	0	0	0	0	0	0	0	0	0	0	0	0	0	0
XBH	käppala	0	0	0	0	0	0	0	0	0	0	0	0	0	0	0	0	0	0	0	0	0	0	0	0	0	0	0	0	0	0	0	0	0	0	0	0	0	0	0	0	0	0	0	0	0	0	0	0
XBJ	patient	0	0	0	0	0	0	0	0	0	0	0	0	0	0	0	0	0	0	0	0	0	0	0	0	0	0	0	0	0	0	0	0	0	0	0	0	0	0	0	0	0	0	0	0	0	0	0	0
XBK	patient	0	0	0	0	0	0	0	0	0	0	0	0	0	0	0	0	0	0	0	0	0	0	0	0	0	0	0	0	0	0	0	0	0	0	0	0	0	0.00832764	0	0	0	0	0	0	0	0.0119587	0	0
XBK.1	käppala	0	0	0	0	0	0	0	0	0	0	0	0	0	0	0	0	0	0	0	0.0128033	0	0	0	0	0	0	0	0	0	0	0	0	0	0	0	0	0	0.0112094	0	0	0	0	0	0	0	0	0	0
XBL	käppala	0	0	0	0	0	0	0	0	0	0	0	0	0	0	0	0	0	0.00627816	0	0	0	0	0	0	0	0	0	0	0	0.00427842	0	0	0	0	0	0	0	0	0	0	0	0	0	0	0	0	0	0
XBL.1	aircraft	0	0	0	0	0	0	0	0	0	0	0.00117925	0	0	0	0	0	0	0	0	0	0	0	0	0	0	0	0	0	0	0	0	0	0	0	0	0	0	0	0	0	0	0	0	0	0	0	0	0
XBL.2	city	0	0	0	0	0	0	0	0	0	0	0	0	0	0	0	0	0	0	0	0	0	0	0	0	0	0	0	0	0	0	0	0	0	0	0	0	0	0	0	0	0	0	0	0	0	0	0	0
XBL.3	patient	0	0	0	0	0	0	0	0	0	0	0	0	0	0	0	0	0	0	0	0	0	0	0	0	0	0	0	0	0	0	0	0	0	0	0	0	0	0	0	0	0	0	0	0	0	0	0	0
XBP	måby	0	0	0	0	0	0	0	0	0	0	0	0	0	0	0	0	0	0	0	0	0	0	0	0	0	0	0	0	0	0	0	0	0	0	0	0	0	0	0	0	0	0	0	0	0	0	0	0.00127422
XBQ	käppala	0	0	0	0	0	0	0	0	0	0	0	0	0	0	0	0	0	0.0454024	0	0	0	0.0129665	0	0	0	0	0.00623466	0	0.00405898	0	0	0	0	0	0	0	0	0	0	0	0	0	0	0	0	0	0.00224862	0
XBR	måby	0	0	0	0	0	0	0	0	0	0	0	0	0	0	0	0	0	0	0	0	0	0	0	0	0	0	0	0	0	0	0	0	0	0	0	0	0	0	0	0	0	0	0	0	0	0	0	0
XBS	city	0	0	0	0	0.00121753	0	0	0	0	0	0	0	0	0	0	0	0	0	0	0	0	0	0.00105319	0.0024245	0	0	0	0.00133929	0	0	0	0	0	0	0	0	0	0	0	0	0.00188706	0	0	0	0	0	0	0
XBU	aircraft	0	0	0	0.0304328	0	0	0	0	0	0	0	0	0	0	0	0.0075479	0	0	0	0	0	0.00486119	0	0	0	0.00213462	0	0	0	0	0	0.00537818	0	0	0	0	0	0	0	0	0	0	0	0	0	0	0	0
XBV	patient	0	0	0	0	0	0	0	0	0	0	0	0	0	0	0	0	0	0	0	0	0	0	0	0	0	0	0	0	0	0	0	0	0	0	0	0	0	0	0	0	0	0	0	0	0	0	0	0
XBW	måby	0	0	0	0	0	0	0	0	0.034743	0	0	0	0	0	0	0	0	0	0	0	0.0257344	0	0	0.00109489	0.00197417	0	0	0	0	0.00107759	0	0	0	0	0.00455983	0	0	0	0.0126143	0	0	0	0	0	0	0	0	0.00469337
XBY	city	0	0	0	0	0	0	0	0	0	0	0.00135685	0	0	0	0	0	0	0	0	0	0	0	0	0	0	0	0	0	0	0	0	0	0	0.00897781	0	0	0	0	0	0	0	0	0	0	0	0	0	0
XBZ	city	0	0	0	0	0	0	0	0	0	0	0	0	0	0	0	0	0	0	0	0	0	0	0	0	0	0	0	0	0	0	0	0	0	0	0	0	0	0	0	0	0	0	0	0	0	0.00614119	0	0
XCC	måby	0	0	0	0	0	0	0	0	0	0	0.297405	0	0	0	0	0	0.0505159	0	0	0	0	0	0	0	0	0	0	0	0.00681605	0.0135814	0	0	0	0	0	0	0	0	0	0	0	0	0	0	0.00612525	0.0150337	0.00260639	0
XCD	city	0	0	0	0	0	0	0	0	0	0	0	0	0	0	0	0	0	0	0	0	0	0	0.00128445	0	0	0	0	0	0	0	0	0	0	0	0	0	0	0	0.00176789	0	0.00213537	0	0	0	0	0	0	0.00115529
XCE	city	0	0	0	0	0	0	0	0	0	0	0	0	0	0	0	0	0	0	0	0	0	0	0	0	0	0	0	0	0	0	0	0.00829168	0	0	0	0	0	0	0	0	0	0	0	0	0	0	0	0
XCF	patient	0	0	0	0	0	0	0	0	0	0	0	0	0	0	0	0	0	0	0	0	0	0	0	0	0	0	0	0	0	0	0	0	0	0	0.0014469	0	0	0	0	0	0	0	0	0	0	0	0	0
XCF.1	käppala	0	0	0	0	0	0	0	0	0	0	0	0	0	0	0	0	0	0	0	0	0	0	0	0	0	0	0	0	0	0	0	0	0.00971062	0	0	0	0	0	0	0	0	0	0	0	0	0	0	0
XCF.2	käppala	0	0	0	0	0	0	0	0	0	0	0	0	0	0	0	0	0	0	0	0	0	0	0	0	0	0	0	0	0	0	0	0	0	0	0	0	0	0	0	0	0	0	0	0	0	0	0	0
XCG	käppala	0	0	0	0	0	0	0	0	0	0	0	0	0	0	0	0	0.0021301	0	0	0	0	0	0	0	0	0	0	0	0	0	0	0	0	0	0	0	0	0	0	0	0	0	0	0	0	0	0.00237384	0
XCK	käppala	0	0	0	0	0	0	0	0	0	0	0	0	0	0	0	0	0	0	0	0	0	0	0	0	0	0	0	0	0	0	0	0	0	0	0	0	0	0	0	0	0	0	0	0	0	0	0	0.0029221
XCM	aircraft	0	0	0	0	0	0	0	0.0416667	0	0	0	0	0	0	0	0	0	0	0	0	0	0	0	0	0	0	0	0	0	0	0	0	0	0	0	0	0	0	0	0	0	0	0	0	0	0	0	0
XCQ	måby	0	0	0	0	0	0	0	0	0	0	0	0	0	0	0	0	0	0	0	0	0	0	0	0	0	0	0	0	0	0	0	0	0	0	0	0	0	0	0	0	0	0	0	0	0	0	0.00298134	0
XCT	patient	0	0	0	0	0	0	0	0	0	0	0	0	0	0	0	0	0	0	0	0	0	0	0	0	0	0	0	0	0	0	0	0	0	0	0	0	0	0	0	0	0	0	0	0	0	0	0	0
XCT.1	patient	0	0	0	0	0	0	0	0	0	0	0	0	0	0	0	0	0	0	0	0	0	0	0	0	0	0	0	0	0	0	0	0	0	0	0	0	0	0	0	0	0	0	0	0	0	0	0	0
XCU	patient	0	0	0	0	0	0	0	0	0	0	0	0	0	0	0	0	0	0	0	0	0	0	0	0	0	0	0	0	0	0	0	0	0	0	0	0	0	0	0	0	0	0	0	0	0	0	0	0
XDB	käppala	0	0	0	0	0	0	0	0	0	0	0	0	0	0	0	0	0	0	0	0	0	0	0	0	0	0	0.00605043	0.00146577	0	0.00196739	0	0.0153896	0.0106658	0	0.00204605	0	0	0	0	0	0	0	0	0	0	0	0	0
XDG	patient	0	0	0	0	0	0	0	0	0	0	0	0	0	0	0	0	0	0	0	0	0	0	0	0	0	0	0	0	0	0	0	0.00103366	0	0	0	0	0	0	0	0	0	0	0	0	0	0	0	0
XDH	city	0	0	0	0	0	0	0	0	0.163636	0	0	0.308308	0	0	0	0.00145463	0	0	0	0	0	0	0.00173999	0	0	0	0	0	0	0	0	0	0	0	0	0	0	0	0.00117353	0	0.00208582	0	0	0	0	0	0	0
XQ	patient	0	0	0	0	0	0	0	0	0	0	0	0	0	0	0	0	0	0	0	0	0	0	0	0	0	0.00123867	0	0	0	0	0	0	0	0	0	0	0	0	0	0	0	0	0	0	0	0	0	0
XT	city	0	0	0	0	0	0	0	0	0	0	0	0	0	0	0	0	0	0	0	0	0	0	0	0	0	0	0	0	0	0	0	0	0	0	0	0	0	0	0	0	0	0	0	0	0	0	0	0
XU	patient	0	0	0	0	0	0	0	0	0	0	0	0	0	0	0	0	0	0	0	0	0	0	0	0	0	0	0	0	0	0	0	0	0	0	0	0	0	0	0	0	0	0	0	0	0	0	0	0
[truncated: 134 more columns]

## Sheet: Figure S3
week	N1 gene copy number/ 100 ml		N2 gene copy number/ 100 ml		N3 gene copy number/ 100 ml
	Mean	SD	Mean	SD	Mean	SD
5	0	0	0	0	0	0
6	169.83	90.09	203.38	199.98	517.93	211.66
7	1203.22	478.37	3617.37	1220.64	2299.27	1311.95
8	8.19	4.64	36.83	5.48	68.25	31.3
10	3.87	0.3	0	0	4282.16	2.89833
12	16.82	4.68	261.93	69.18	38.01	*
13	19.31	19.1	ND	ND	43.04	*
14	137.21	171.6	ND	ND	603.46	*
15	13.21	*	ND	ND	113.18	*
16	17.11	*	27.7	5.21	22.7	7.62
17	24740.8	3429.9	51414.2	9435.95	59037.5	2807.1
18	214.34	44.05	2090.43	1760.65	522.59	105.98
ND	No detected
*	Only one biological replicate was positive

## Sheet: Figure S4
week	N3 gene copy number/ 100 ml (TaqMan)		N3 gene copy number/ 100 ml (SYBRgreen)			week	Aircraft (Ct values)
	Mean	SD	Mean	SD			N3 TaqMan		N3 SYBRgreen
5	ND	ND	25.03	12.51		5	Undetermined	Undetermined	35.49	36.6059
6	517.934	211.656	19.58	6.89		6	31.8271	32.6574	35.6968	36.5887
7	2299.27	1311.95	0.99	0.98		7	29.6281	30.8222	38.8435	45.336
8	68.2516	31.3011	421.26	210.63		8	36.5244	35.5853	32.78	33.58
10	4282.16	2.89833	130.23	69.34		10	30.2	30.2013	34.0866	35.5271
12	38.0126	*	172.82	3.15		12	36.7941	Undetermined	34.2392	34.2835
13	43.0354	*	1494.77	101.5		13	Undetermined	36.6209	31.7286	31.5635
14	603.463	*	1414.03	1336.9		14	32.9355	Undetermined	35.24	30.9031
15	113.178	*	65.41	32.7		15	Undetermined	35.2714	35.4401	34.93
16	22.7039	7.62157	1841.15	670.86		16	37.8916	37.2162	31.9402	31.0133
17	59037.5	2807.1	3632.01	1226.97		17	26.4927	26.5866	30.2128	31.0661
18	522.594	105.982	259.53	6.03		18	33.3523	32.9493	33.7399	33.7963
ND	No detected
*	Only one biological replicate was positive

## Sheet: Figure S5
week	N-gene copy number/PMMoV-gene copy number x10^4
	Mean	SD
2	0.200832	0.0248075
3	1.5523	0.584114
4	0.331485	0.1802
5	0.20183	0.134819
6	0.0197673	0.0129175
7	0.0225611	0.0119484
8	0.797501	0.605024
9	76.6026	5.4665
10	0.759463	0.132438
11	1.32678	0.525644
12	4.31322	0.692848
13	3.98304	0.911905
14	3.70615	1.32056
15	1.13537	0.553915
16	4.57131	2.6559
17	1.82796	0.301816
18	6.57254	1.34073
19	0.125498	0.00180106
20	0.298722	0.0488203
21	0.151447	0.0413519
22	0.556152	0.282789

## Sheet: Figure S6
Figure S6a				Figure S6b				Figure S6c				Figure S6d				Figure S6e
week	N-gene copy number/100 ml			week	N-gene copy number/100 ml			week	N-gene copy number/100 ml			week	N-gene copy number/100 ml			week	N-gene copy number/100 ml
	Mean	SD			Mean	SD			Mean	SD			Mean	SD			Mean	SD
1	No sample			1	No sample			1	No sample			1	2768.9	676.3		1	6540.24	163.289
2	8.614	4.307		2	33.3	15.2		2	4.5	3.9		2	164.1	47.6		2	4279.12	243.286
3	No sample			3	201.5	109		3	40.3	31.4		3	18.7	3.4		3	879.326	247.759
4	2.082	1.041		4	49	33.6		4	6.5	2.1		4	1328.3	574.3		4	5770.78	1128.59
5	12.513	6.257		5	24.2	16.2		5	33.4	11.7		5	1472.4	209.6		5	4620.22	2007.83
6	19.581	6.889		6	6.3	4.3		6	627.9	263.1		6	1666.9	122.1		6	6318.91	954.831
7	0.994	0.985		7	3.2	1.7		7	137.2	2.7		7	645.5	186.8		7	4248.61	403.575
8	210.631	105.316		8	92.6	64.5		8	65.9	56.2		8	175.1	100		8	1498.2	121.189
9	0	0		9	5779.9	424		9	307.8	28.3		9	1279.5	656.9		9	8906.15	1169.98
10	65.113	34.67		10	55	2.7		10	264.2	109.5		10	2731.9	755.8		10	9215.53	1085.56
11	No sample			11	80.4	26.3		11	1104.5	372.8		11	2695.1	340		11	10488.4	410.091
12	86.412	1.577		12	535.534	47.355		12	346.2	333.5		12	901.163	114.871		12	9599.33	1599.87
13	747.386	50.751		13	1072.03	290.938		13	269.543	153.683		13	848.924	165.059		13	11423.6	1250.18
14	44.739	6.171		14	448.87	177.46		14	101.076	90.5005		14	1338.88	345.144		14	9892.65	1807.33
15	32.705	16.352		15	14.145	2.25698		15	34.3373	28.2637		15	3184.61	1502.67		15	13215.6	1663.28
16	920.573	335.429		16	149.021	77.3558		16	366.107	85.4522		16	2878.74	345.023		16	11335.1	3211.32
17	1816.01	613.485		17	354.705	36.5652		17	1480.97	548.849		17	4702.35	345.023		17	22234.1	669.149
18	129.763	3.015		18	826.586	254.067		18	7.68264	4.20313		18	1799	184.521		18	8097.81	780.332
				19	15.4114	1.48096		19	15.8838	7.40249		19	1817.58	1543.19		19	21256	441.391
				20	18.6884	6.9637		20	196.776	94.1731		20	4477.84	645.631		20	26384.7	215.62
				21	7.4947	2.04916		21	124.266	48.0729		21	1262.57	853.103		21	7359.59	2108.1
				22	41.092	21.5132		22	108.115	93.5838		22	1116.4	10.5883		22	6854.97	477.882

## Sheet: Figure S9
	Dilution	Cq1	Cq2	Cq3	average	std dev
	10-0	23.3	23.42	23.01	23.2433	0.210792
	10-1	25.99	26.16	25.9	26.0167	0.132035
	10-2	29.15	29.77	28.83	29.25	0.477912
	10-3	31.71	32.52	31.97	32.0667	0.413562
	10-4	35.65	37.06	38.26	36.99	1.30641
Concentration (cp/uL)	Log (cp/uL))	Cq
10000	4	23.2433		slope (m)	-3.35433
				PCR efficiency E	E=10^(-1/slope)-1
1000	3	26.0167		E	0.986652
				%E	98.6652
100	2	29.25
10	1	32.0667
1	0	36.99

## Sheet: Clinical data Stockholm
	BA.1	BA.2.10.1	BA.2.3.20	BA.4	BA.4.6.3	BA.5.1	BA.5.1.20	BA.5.1.26	BA.5.1.5	BA.5.11	BA.5.2	BA.5.2.1	BA.5.2.18	BA.5.2.35	BA.5.2.6	BA.5.2.9	BA.5.3.1	BA.5.9	BE.1.1	BE.1.1.1	BE.10	BE.4.1.1	BF.11	BF.11.2	BF.14	BF.7	BF.7.1	BF.7.26	BF.7.4	BF.7.5	BF.7.5.1	BF.7.6	BM.1.1.3	BM.4.1.1	BN.1	BN.1.2	BN.1.2.1	BN.1.2.3	BN.1.3	BN.1.3.1	BN.1.4	BN.1.5	BN.1.7	BQ.1	BQ.1.1	BQ.1.1.1	BQ.1.1.10	BQ.1.1.11	BQ.1.1.13
2023-W01		6	1	1	1	3		7		1	5	2	1	1	1	1	1	1	1	1		1		1		2	1									2			3			1		16	74	1	6	1
2023-W02		3				1		9	1		2	1	1	3				2							1	5					3	1				1			1	1			1	15	61	1	12		1
2023-W03				1				9	2		4			1				2								2			1	2									1	1				12	52	1	11		1
2023-W04								6			1							1	1		1					2				1			1						2					5	31		7		1
2023-W05							1	2			2	1			1											7									1		1			4				9	21		5
2023-W06	1							1																		1								1		1			1					6	14
2023-W07								1															1			3		1								1				1				1	3		1
2023-W08																							1			1										1								1	3
2023-W09																			1																										5
2023-W10																																												1				1
2023-W11															1																														1
2023-W12																																									1
2023-W13
2023-W14																																													1
2023-W15																																													1
2023-W16																																					1
2023-W17
2023-W18
2023-W19																																						2
2023-W20
2023-W21																																						1
2023-W22
[truncated: 112 more columns]
